# Supplementary material for: Mitochondrial Biogenesis Drives a Vicious Cycle of Metabolic Insufficiency and Mitochondrial DNA Deletion Mutation Accumulation in Aged Rat Skeletal Muscle Fibers
Source: PLoS One. 2013 Mar 13;8(3):e59006. doi: 10.1371/journal.pone.0059006 (PMC3596334; doi:10.1371/journal.pone.0059006)
Supplement: Table S1 — Genes detected in ETS abnormal Fibers. (XLSX) [file pone.0059006.s003.xlsx]

## Sheet: ETS abnormal
Probe Set ID	Gene Symbol	Gene Title	RefSeq Protein ID	RefSeq Transcript ID
1367453_at	Cdc37	cell division cycle 37 homolog (S. cerevisiae)	NP_446195	NM_053743
1367463_at	Phb2	prohibitin 2	NP_001013053	NM_001013035
1367481_at	Vps28	vacuolar protein sorting 28 homolog (S. cerevisiae)	NP_001123964	NM_001130492
1367496_at	Tm9sf2	transmembrane 9 superfamily member 2	NP_001005554	NM_001005554
1367540_at	Zfyve26	zinc finger, FYVE domain containing 26	NP_001101508	NM_001108038
1367587_at	Prl3d4	prolactin family 3, subfamily d, member 4	NP_150236	NM_033233
1367632_at	Glul	glutamate-ammonia ligase (glutamine synthetase)	NP_058769	NM_017073
1367696_at	Ifitm2	interferon induced transmembrane protein 2	NP_110460	NM_030833
1367705_at	Glrx1	glutaredoxin 1	NP_071614	NM_022278
1367742_at	Cpt1b	carnitine palmitoyltransferase 1b, muscle	NP_037332	NM_013200
1367779_at	Bin1	bridging integrator 1	NP_446411	NM_053959
1367784_a_at	Clu	clusterin	NP_444180	NM_053021
1367800_at	Plat	plasminogen activator, tissue	NP_037283	NM_013151
1367810_at	Slc6a8	solute carrier family 6 (neurotransmitter transporter, creatine), member 8	NP_059044	NM_017348
1367868_at	Adrm1	adhesion regulating molecule 1	NP_113896	NM_031708
1367886_at	Pcsk7	proprotein convertase subtilisin/kexin type 7	NP_062119	NM_019246
1367930_at	Gap43	growth associated protein 43	NP_058891	NM_017195
1367978_at	Adcy2	adenylate cyclase 2 (brain)	NP_112269	NM_031007
1368003_at	Aldh1a2	aldehyde dehydrogenase 1 family, member A2	NP_446348	NM_053896
1368028_at	Prph	peripherin	NP_036765	NM_012633
1368031_at	Nolc1	nucleolar and coiled-body phosphoprotein 1	NP_074060	NM_022869
1368041_at	Synj2bp	synaptojanin 2 binding protein	NP_072121	NM_022599
1368050_at	Ccnl1	cyclin L1	NP_446114	NM_053662
1368091_at	Oplah	5-oxoprolinase (ATP-hydrolysing)	NP_446356	NM_053904
1368095_at	Ak3	adenylate kinase 3	NP_037350	NM_013218
1368273_at	Mapk6	mitogen-activated protein kinase 6	NP_113810	NM_031622
1368330_at	Aatf	apoptosis antagonizing transcription factor	NP_446172	NM_053720
1368332_at	Gbp2	guanylate binding protein 2	NP_598308	NM_133624
1368368_a_at	Lsr	lipolysis stimulated lipoprotein receptor	NP_116005	NM_032616
1368427_at	Akap11	A kinase (PRKA) anchor protein 11	NP_036905	NM_012773
1368438_at	Pde10a	phosphodiesterase 10A	NP_071572	NM_022236
1368460_at	Slc2a5	solute carrier family 2 (facilitated glucose/fructose transporter), member 5	NP_113929	NM_031741
1368466_a_at	Odf2	outer dense fiber of sperm tails 2	NP_001138477 /// NP_058909	NM_001145005 /// NM_017213
1368520_at	Apoa4	apolipoprotein A-IV	NP_036869	NM_012737
1368554_at	Pnlip	pancreatic lipase	NP_037293	NM_013161
1368600_at	Slc26a1	solute carrier family 26 (sulfate transporter), member 1	NP_071623	NM_022287
1368653_a_at	Park7	Parkinson disease (autosomal recessive, early onset) 7	NP_476484	NM_057143
1368659_at	Agxt2	alanine-glyoxylate aminotransferase 2	NP_114023	NM_031835
1368665_at	Ufd1l	ubiquitin fusion degradation 1 like (yeast)	NP_445870	NM_053418
1368676_at	Dync2h1	dynein cytoplasmic 2 heavy chain 1	NP_075413	NM_023024
1368759_at	Cacng2	calcium channel, voltage-dependent, gamma subunit 2	NP_445803	NM_053351
1368827_at	Gata6	GATA binding protein 6	NP_062058	NM_019185
1368850_at	Csnk1g3	casein kinase 1, gamma 3	NP_074046	NM_022855
1368868_at	Akap12	A kinase (PRKA) anchor protein 12	NP_001028825 /// NP_476444	NM_001033653 /// NM_057103
1368934_at	Cyp4a1 /// Cyp4a10	cytochrome P450, family 4, subfamily a, polypeptide 1 /// cytochrome P450, family 4, subfamily a, polypeptide 10	NP_695219 /// NP_787031	NM_153307 /// NM_175837
1368963_at	LOC100360898 /// Mxi1	Max interactor 1-like /// MAX interactor 1	NP_037292 /// XP_002728944	NM_013160 /// XM_002728898
1368968_at	Arrb1	arrestin, beta 1	NP_037042	NM_012910
1368977_a_at	Fxc1	fractured callus expressed transcript 1	NP_445823	NM_053371
1369077_at	Asah1	N-acylsphingosine amidohydrolase (acid ceramidase) 1	NP_445859	NM_053407
1369127_a_at	Ptgfr	prostaglandin F receptor	NP_037247	NM_013115
1369133_a_at	Kcnc3	potassium voltage gated channel, Shaw-related subfamily, member 3	NP_446449	NM_053997
1369155_at	Cntn4	contactin 4	NP_446331	NM_053879
1369158_at	Casr	calcium-sensing receptor	NP_058692	NM_016996
1369191_at	Il6	interleukin 6	NP_036721	NM_012589
1369193_at	Cdkn2b	cyclin-dependent kinase inhibitor 2B (p15, inhibits CDK4)	NP_570825	NM_130812
1369223_at	Gucy2d	guanylate cyclase 2d	NP_570093	NM_130737
1369265_at	Senp2	Sumo1/sentrin/SMT3 specific peptidase 2	NP_076479	NM_023989
1369329_at	Notch3	Notch homolog 3 (Drosophila)	NP_064472	NM_020087
1369340_at	Snip	SNAP25-interacting protein	NP_062251	NM_019378
1369358_a_at	Hap1	huntingtin-associated protein 1	NP_077047 /// NP_817091	NM_024133 /// NM_177982
1369398_at	Naaladl1	N-acetylated alpha-linked acidic dipeptidase-like 1	NP_113947	NM_031759
1369413_at	Uncx	UNC homeobox	NP_058875	NM_017179
1369420_at	Neu3	sialidase 3 (membrane sialidase)	NP_446462	NM_054010
1369450_at	Ust5r	integral membrane transport protein UST5r	NP_599207	NM_134380
1369477_at	Pnma1	paraneoplastic antigen MA1	NP_570833	NM_130820
1369556_at	Ltb4r2	leukotriene B4 receptor 2	NP_446092	NM_053640
1369570_at	Sult2a1 /// Sult2a2	sulfotransferase family 2A, dehydroepiandrosterone (DHEA)-preferring, member 1 /// sulfotransferase family 2A, dehydroepiandrosterone (DHEA)-preferring, member 2	NP_001020302 /// NP_571978	NM_001025131 /// NM_131903
1369575_at	Tas2r114	taste receptor, type 2, member 114	NP_076486	NM_023996
1369585_at	Tore	trispanning orphan	NP_073170	NM_022679
1369624_at	Prlh	prolactin releasing hormone	NP_071558	NM_022222
1369631_at	LOC100365624	myosin IC-like	XP_002724670	XM_002724624
1369653_at	Tgfbr2	transforming growth factor, beta receptor II	NP_112394	NM_031132
1369701_at	Lipc	lipase, hepatic	NP_036729	NM_012597
1369708_a_at	Creb1	cAMP responsive element binding protein 1	NP_112279 /// NP_604392	NM_031017 /// NM_134443
1369709_at	Atxn1	ataxin 1	NP_036858	NM_012726
1369770_at	Sstr1	somatostatin receptor 1	NP_036851	NM_012719
1369782_a_at	Kcnj11	potassium inwardly rectifying channel, subfamily J, member 11	NP_112648	NM_031358
1369793_a_at	Mcam	melanoma cell adhesion molecule	NP_001029181 /// NP_076473	NM_001034009 /// NM_023983
1369857_a_at	Slc14a1	solute carrier family 14 (urea transporter), member 1	NP_062219	NM_019346
1369925_at	Cst11	cystatin 11	NP_620785	NM_139085
1369927_at	Mdh2	malate dehydrogenase 2, NAD (mitochondrial)	NP_112413	NM_031151
1369928_at	Acta1	actin, alpha 1, skeletal muscle	NP_062085	NM_019212
1369943_at	Tgm2	transglutaminase 2, C polypeptide	NP_062259	NM_019386
1369962_at	Atic	5-aminoimidazole-4-carboxamide ribonucleotide formyltransferase/IMP cyclohydrolase	NP_112276	NM_031014
1369969_at	Parp1	poly (ADP-ribose) polymerase 1	NP_037195	NM_013063
1369975_at	Secp43	tRNA selenocysteine associated protein	NP_075416	NM_023027
1369979_at	Skap2	src kinase associated phosphoprotein 2	NP_569097	NM_130413
1370018_at	Hspb2	heat shock protein beta 2	NP_569115	NM_130431
1370033_at	Myl1	myosin, light polypeptide 1	NP_001071124 /// NP_064489	NM_001077656 /// NM_020104
1370036_at	Suox	sulfite oxidase	NP_112389	NM_031127
1370046_at	---	---	---	---
1370055_at	Rab3d	RAB3D, member RAS oncogene family	NP_542147	NM_080580
1370061_at	Rab3b	RAB3B, member RAS oncogene family	NP_112353	NM_031091
1370115_at	Slc7a10	solute carrier family 7, (neutral amino acid transporter, y+ system) member 10	NP_446178	NM_053726
1370169_at	Csde1 /// LOC100362464	cold shock domain containing E1, RNA binding /// cold shock domain containing E1, RNA binding-like	NP_446458 /// XP_002729159	NM_054006 /// XM_002729113
1370204_at	Pgap2	post-GPI attachment to proteins 2	NP_446347	NM_053895
1370220_at	Scpep1	serine carboxypeptidase 1	NP_596874	NM_133383
1370225_at	Cited4	Cbp/p300-interacting transactivator, with Glu/Asp-rich carboxy-terminal domain, 4	NP_446151	NM_053699
1370257_at	Pla2g1b	phospholipase A2, group IB, pancreas	NP_113773	NM_031585
1370267_at	Gsk3b	glycogen synthase kinase 3 beta	NP_114469	NM_032080
1370297_at	Plk1	polo-like kinase 1 (Drosophila)	NP_058796	NM_017100
1370310_at	Hmgcs2	3-hydroxy-3-methylglutaryl-Coenzyme A synthase 2 (mitochondrial)	NP_775117	NM_173094
1370374_at	Steap3	STEAP family member 3	NP_579848	NM_133314
1370463_x_at	RT1-CE16	RT1 class I, locus CE16	NP_001008839	NM_001008839
1370525_at	Ube2d2	ubiquitin-conjugating enzyme E2D 2 (UBC4/5 homolog, yeast)	NP_001032369	NM_001037292
1370551_a_at	Sema6c	sema domain, transmembrane domain (TM), and cytoplasmic domain, (semaphorin) 6C	NP_059004	NM_017308
1370576_at	Dync1li1	dynein cytoplasmic 1 light intermediate chain 1	NP_665715	NM_145772
1370591_at	Rfc1	replication factor C (activator 1) 1	NP_445999	NM_053547
1370592_at	Keg1	kidney expressed gene 1	NP_599157	NM_134330
1370621_at	Cd247	Cd247 molecule	NP_740770	NM_170789
1370637_at	Cacna1d	calcium channel, voltage-dependent, L type, alpha 1D subunit	NP_058994	NM_017298
1370732_at	Vom1r100	vomeronasal 1 receptor, 100	NP_775418	NM_173296
1370749_at	Vom1r101	vomeronasal 1 receptor, 101	NP_775135	NM_173112
1370771_at	Cacng7	calcium channel, voltage-dependent, gamma subunit 7	NP_542426	NM_080695
1370795_at	Foxc2	forkhead box C2	NP_001095150	NM_001101680
1370855_at	Cst3	cystatin C	NP_036969	NM_012837
1370857_at	Acta2	smooth muscle alpha-actin	NP_112266	NM_031004
1370868_at	Krt1	keratin 1	NP_001008802	NM_001008802
1370886_a_at	Klc1	kinesin light chain 1	NP_001075441 /// NP_001075442 /// NP_001075443	NM_001081972 /// NM_001081973 /// NM_001081974
1370901_at	RGD1306215	similar to hypothetical protein MGC36831	NP_001100026	NM_001106556
1370904_at	RT1-DMa	RT1 class II, locus DMa	NP_942036	NM_198741
1370954_at	P4ha1	prolyl 4-hydroxylase, alpha polypeptide I	NP_742059	NM_172062
1371006_at	Jag2	jagged 2	XP_001073124 /// XP_002729774 /// XP_343120	XM_001073124 /// XM_002729728 /// XM_343119
1371033_at	RT1-Bb	RT1 class II, locus Bb	NP_001004084	NM_001004084
1371042_at	Map4k3	mitogen-activated protein kinase kinase kinase kinase 3	NP_596898	NM_133407
1371058_at	LOC689809	similar to Nkrp1f protein	XP_002729457	XM_002729411
1371072_at	Ncoa6	nuclear receptor coactivator 6	XP_001064189 /// XP_342553	XM_001064189 /// XM_342552
1371170_a_at	Il1a	interleukin 1 alpha	NP_058715	NM_017019
1371243_at	Grm8	glutamate receptor, metabotropic 8	NP_071538	NM_022202
1371273_at	---	---	---	---
1371285_at	Hoxc4	homeo box C4	NP_001103354	NM_001109884
1371321_at	LOC688869	similar to cytochrome c oxidase, subunit VIb polypeptide 1	NP_001138745	NM_001145273
1371359_at	Mlf2	myeloid leukemia factor 2	NP_001101359	NM_001107889
1371388_at	Pdhb	pyruvate dehydrogenase (lipoamide) beta	NP_001007621	NM_001007620
1371419_at	Sptbn1	spectrin, beta, non-erythrocytic 1	NP_001013148	NM_001013130
1371422_at	Morf4l2	mortality factor 4 like 2	NP_001007715	NM_001007714
1371423_at	Mrpl41	mitochondrial ribosomal protein L41	NP_001013444	NM_001013426
1371425_at	Srrm1	serine/arginine repetitive matrix 1	NP_001101456	NM_001107986
1371430_at	---	---	---	---
1371464_at	Zfand6	zinc finger, AN1-type domain 6	NP_001007631	NM_001007630
1371570_at	---	---	---	---
1371578_at	Prkaca	protein kinase, cAMP-dependent, catalytic, alpha	NP_001094392	NM_001100922
1371592_at	Csk	c-src tyrosine kinase	NP_001025210	NM_001030039
1371594_at	Fis1	fission 1 (mitochondrial outer membrane) homolog (S. cerevisiae)	NP_001099389	NM_001105919
1371603_at	Prr3	proline rich 3	NP_997709	NM_212544
1371656_at	Cct4	chaperonin containing Tcp1, subunit 4 (delta)	NP_877966	NM_182814
1371668_at	Rxra	Retinoid X receptor alpha	NP_036937	NM_012805
1371671_at	Gprc5b	G protein-coupled receptor, family C, group 5, member B	NP_001099774	NM_001106304
1371679_at	---	---	---	---
1371718_at	Sra1	steroid receptor RNA activator 1	NP_899158	NM_183329
1371721_at	LOC500532	Hypothetical LOC500532	---	XR_006877 /// XR_008784
1371773_at	---	---	---	---
1371791_at	Surf4	surfeit 4	NP_001029040	NM_001033868
1371865_at	Tmem111	transmembrane protein 111	NP_001008356	NM_001008355
1371913_at	Tgfbi	transforming growth factor, beta induced	NP_446254	NM_053802
1371915_at	Pcbp4	poly(rC) binding protein 4	NP_001178812 /// XP_001071111 /// XP_343469	NM_001191883 /// XM_001071111 /// XM_343468
1372010_at	Mapkapk5	mitogen-activated protein kinase-activated protein kinase 5	NP_001020932 /// NP_001157515	NM_001025761 /// NM_001164043
1372028_at	Nop16	NOP16 nucleolar protein homolog (yeast)	NP_001040560	NM_001047095
1372052_at	Bub3	budding uninhibited by benzimidazoles 3 homolog (S. cerevisiae)	NP_001041371	NM_001047906
1372085_at	Atl2	atlastin GTPase 2	NP_001094141	NM_001100671
1372090_at	Max	MYC associated factor X	NP_071546	NM_022210
1372093_at	LOC100360898 /// Mxi1	Max interactor 1-like /// MAX interactor 1	NP_037292 /// XP_002728944	NM_013160 /// XM_002728898
1372115_at	LOC363188	similar to ubiquitin protein ligase E3 component n-recognin 2	NP_001171542 /// XP_001061882 /// XP_002730065	NM_001178071 /// XM_001061882 /// XM_002730019
1372120_at	Uba5	ubiquitin-like modifier activating enzyme 5	NP_001009669	NM_001009669
1372173_at	Snrnp40	small nuclear ribonucleoprotein 40 (U5)	NP_001128028	NM_001134556
1372194_at	Akap10	A kinase (PRKA) anchor protein 10	NP_001108078	NM_001114606
1372207_at	Brd8	bromodomain containing 8	NP_001008509	NM_001008509
1372243_at	Cab39	calcium binding protein 39	NP_001100394	NM_001106924
1372270_at	Dpagt1	dolichyl-phosphate (UDP-N-acetylglucosamine) N-acetylglucosaminephosphotransferase 1 (GlcNAc-1-P transferase)	NP_955420	NM_199388
1372294_at	Pxdn	peroxidasin homolog (Drosophila)	XP_001053103 /// XP_002726775	XM_001053103 /// XM_002726729
1372303_at	Fam49b	family with sequence similarity 49, member B	NP_001119739	NM_001126267
1372346_at	Znf513	zinc finger protein 513	NP_001012110	NM_001012110
1372347_at	---	---	---	---
1372372_at	Cmbl	carboxymethylenebutenolidase homolog (Pseudomonas)	NP_001008770	NM_001008770
1372380_at	RGD1561067	similar to RNA binding protein gene with multiple splicing	XP_001059526 /// XP_573923	XM_001059526 /// XM_573923
1372419_at	Vrk3	vaccinia related kinase 3	NP_001005561	NM_001005561
1372527_at	Rtn2	reticulon 2	NP_963856	NM_201562
1372546_at	Mapkapk3	mitogen-activated protein kinase-activated protein kinase 3	NP_001012127	NM_001012127
1372549_at	Tmem88	transmembrane protein 88	NP_001121627	NM_001128155
1372569_at	Fhl3	four and a half LIM domains 3	NP_001101449	NM_001107979
1372602_at	Stbd1	starch binding domain 1	NP_001014010	NM_001013988
1372603_at	Pacsin3	protein kinase C and casein kinase substrate in neurons 3	NP_001009966	NM_001009966
1372658_at	Synm	synemin, intermediate filament protein	NP_001128330	NM_001134858
1372672_at	Qprt	quinolinate phosphoribosyltransferase	NP_001009646	NM_001009646
1372723_at	Ipo9	Importin 9	NP_001100650	NM_001107180
1372740_at	Mink1	misshapen-like kinase 1 (zebrafish)	XP_001079459 /// XP_002724558	XM_001079459 /// XM_002724512
1372743_at	Snx5	sorting nexin 5	NP_001099988	NM_001106518
1372749_at	---	---	---	---
1372765_a_at	Peci /// RGD1310224	peroxisomal D3,D2-enoyl-CoA isomerase /// similar to RIKEN cDNA 1810022C23	NP_001006967 /// NP_001009275	NM_001006966 /// NM_001009275
1372813_at	RGD1306682	similar to RIKEN cDNA 1810046J19	NP_001101766	NM_001108296
1372856_at	LOC363331	similar to plasma membrane associated protein, S3-12	XP_002727204 /// XP_002730137	XM_002727158 /// XM_002730091
1372862_at	Rab22a	RAB22A, member RAS oncogene family	NP_001102436	NM_001108966
1372871_at	RGD735175	hypothetical protein MGC:72616	NP_954543	NM_199112
1372903_at	Kif18b /// LOC100363850	kinesin family member 18B /// kinesin-like protein KIF18B-like	NP_001034108 /// XP_002724615	NM_001039019 /// XM_002724569
1372920_at	Prodh	proline dehydrogenase	NP_001129250	NM_001135778
1372922_at	LOC691259	hypothetical protein LOC691259	NP_001103102	NM_001109632
1372939_at	Nudcd2	NudC domain containing 2	NP_001009621	NM_001009621
1372960_a_at	Xylt2	xylosyltransferase II	NP_071632	NM_022296
1373003_at	Sart3	squamous cell carcinoma antigen recognized by T-cells 3	NP_001100626	NM_001107156
1373011_at	Fam134b	family with sequence similarity 134, member B	NP_001030084	NM_001034912
1373036_at	LOC100363987	mCG114897-like	---	XR_085743
1373042_at	Chmp2a	chromatin modifying protein 2A	NP_001102376	NM_001108906
1373111_at	Capn7	calpain 7	NP_001025208	NM_001030037
1373121_at	Mrps28	mitochondrial ribosomal protein S28	NP_001041374	NM_001047909
1373152_at	Prss23	protease, serine, 23	NP_001007692	NM_001007691
1373156_at	Armcx2	armadillo repeat containing, X-linked 2	NP_001014296	NM_001014274
1373172_at	LOC691777	hypothetical protein LOC691777	XP_001079602 /// XP_002724662	XM_001079602 /// XM_002724616
1373263_at	Wdr74	WD repeat domain 74	NP_001103039	NM_001109569
1373279_at	Ctnnbip1	catenin, beta-interacting protein 1	NP_001166859 /// XP_001075213 /// XP_001078135 /// XP_002729612	NM_001173388 /// XM_001075213 /// XM_001078135 /// XM_002729566
1373282_at	LOC691431	similar to mitochondrial carrier protein MGC4399	NP_001121046	NM_001127574
1373298_at	---	---	---	---
1373330_at	RGD1560214	similar to mKIAA1783 protein	---	XR_085573 /// XR_085975
1373374_at	Lmo4	LIM domain only 4	NP_001009708	NM_001009708
1373440_at	Lyrm2	LYR motif containing 2	NP_001119568	NM_001126096
1373466_at	Cast	calpastatin	NP_001028887 /// NP_001028888 /// NP_445747	NM_001033715 /// NM_001033716 /// NM_053295
1373467_at	Btaf1	BTAF1 RNA polymerase II, B-TFIID transcription factor-associated, (Mot1 homolog, S. cerevisiae)	NP_001178846 /// XP_001080159 /// XP_347207	NM_001191917 /// XM_001080159 /// XM_347206
1373505_at	LOC684800	similar to stromal membrane-associated protein 1	XP_001071989 /// XP_002727223	XM_001071989 /// XM_002727177
1373518_at	---	---	---	---
1373570_at	Npepl1	aminopeptidase-like 1	NP_001101276	NM_001107806
1373630_at	Iffo1	intermediate filament family orphan 1	NP_001102117	NM_001108647
1373654_at	Anxa8	annexin A8	NP_001026824	NM_001031654
1373665_at	RGD1563106	similar to novel protein	NP_001100480	NM_001107010
1373676_at	---	---	---	---
1373731_at	---	---	---	---
1373808_at	---	---	---	---
1373817_at	Ing4	inhibitor of growth family, member 4	NP_001073356	NM_001079887
1373881_at	Arhgdib	Rho, GDP dissociation inhibitor (GDI) beta	NP_001009600	NM_001009600
1373900_at	Krt7	keratin 7	NP_001041335	NM_001047870
1373909_at	---	---	---	---
1373966_at	Rai1	retinoic acid induced 1	XP_001077437 /// XP_220520	XM_001077437 /// XM_220520
1374024_at	LOC688211	hypothetical protein LOC688211	XP_001081514	XM_001081514
1374060_at	---	---	---	---
1374120_at	---	---	---	---
1374145_at	Pih1d1	PIH1 domain containing 1	NP_001020039	NM_001024868
1374157_at	---	---	---	---
1374199_at	Dip2a	DIP2 disco-interacting protein 2 homolog A (Drosophila)	NP_001178493 /// XP_001070526 /// XP_002725904 /// XP_002728980	NM_001191564 /// XM_001070526 /// XM_002725858 /// XM_002728934
1374256_at	Wwp2	WW domain containing E3 ubiquitin protein ligase 2	NP_001099654	NM_001106184
1374283_at	Falz	fetal Alzheimer antigen	NP_001121007	NM_001127535
1374284_at	Rassf4	Ras association (RalGDS/AF-6) domain family member 4	NP_001019446	NM_001024275
1374338_at	C2cd4d	C2 calcium-dependent domain containing 4D	NP_001102028	NM_001108558
1374361_at	Mcat	malonyl CoA:ACP acyltransferase (mitochondrial)	NP_001178717 /// XP_001077904 /// XP_235527	NM_001191788 /// XM_001077904 /// XM_235527
1374383_at	---	---	---	---
1374438_at	---	---	---	---
1374440_at	Hsd17b11	hydroxysteroid (17-beta) dehydrogenase 11	NP_001004209	NM_001004209
1374484_at	Tmem39a	transmembrane protein 39a	NP_001013887	NM_001013865
1374514_at	---	---	---	---
1374517_at	Recql	RecQ protein-like (DNA helicase Q1-like)	NP_001012098	NM_001012098
1374520_at	Alpk2	alpha-kinase 2	XP_002725407 /// XP_574162	XM_002725361 /// XM_574162
1374521_at	Pcgf3	Polycomb group ring finger 3	NP_001100715	NM_001107245
1374533_at	Gabpb1	GA repeat binding protein, beta 1	NP_001034125	NM_001039036
1374554_at	RGD1308048	similar to HT014	XP_001068778 /// XP_216543	XM_001068778 /// XM_216543
1374589_at	Vezt	vezatin, adherens junctions transmembrane protein	NP_001006985	NM_001006984
1374600_at	Hist1h4b	histone cluster 1, H4b	NP_073177	NM_022686
1374607_at	---	---	---	---
1374652_at	---	---	---	---
1374654_at	Btrc	beta-transducin repeat containing	NP_001007149	NM_001007148
1374719_at	---	---	---	---
1374741_at	Esrra	estrogen related receptor, alpha	NP_001008511	NM_001008511
1374772_at	Serp2	stress-associated endoplasmic reticulum protein family member 2	NP_001102574	NM_001109104
1374776_at	Vash2	vasohibin 2	NP_001102552	NM_001109082
1374802_at	Haus4	HAUS augmin-like complex, subunit 4	NP_001014017	NM_001013995
1374828_at	Pdia5	protein disulfide isomerase family A, member 5	NP_001014147	NM_001014125
1374870_at	Col27a1	Collagen, type XXVII, alpha 1	NP_942042	NM_198747
1374887_at	Tubgcp6	tubulin, gamma complex associated protein 6	NP_001102218	NM_001108748
1374906_at	Rnf113a1	ring finger protein 113A1	NP_001014791	NM_001014791
1374907_at	---	---	---	---
1374931_at	Mrpl40	mitochondrial ribosomal protein L40	NP_001020036	NM_001024865
1374936_at	Amdhd2	amidohydrolase domain containing 2	NP_001020161	NM_001024990
1374962_at	Rtn4ip1	reticulon 4 interacting protein 1	NP_001101114	NM_001107644
1374970_at	Wnt5b	wingless-type MMTV integration site family, member 5B	NP_001093959	NM_001100489
1374971_at	---	---	---	---
1374986_x_at	LOC679475	hypothetical protein LOC679475	XP_001056542	XM_001056542
1375172_at	Rfwd2	Ring finger and WD repeat domain 2	NP_001020297	NM_001025126
1375212_at	Ankrd52	Ankyrin repeat domain 52	NP_001178804 /// XP_001070685 /// XP_343140	NM_001191875 /// XM_001070685 /// XM_343139
1375263_at	---	---	---	---
1375303_at	---	---	---	---
1375336_at	Hsp90ab1	heat shock protein 90kDa alpha (cytosolic), class B member 1	NP_001004082	NM_001004082
1375418_at	Trrap	transformation/transcription domain-associated protein	NP_001099377	NM_001105907
1375422_at	---	---	---	---
1375461_at	Atp5sl	ATP5S-like	NP_001009705	NM_001009705
1375477_at	---	---	---	---
1375526_at	RGD1563438	similar to novel protein of unknown function (DUF423) family member	NP_001164020 /// XP_001079603 /// XP_213333	NM_001170549 /// XM_001079603 /// XM_213333
1375539_at	LOC100365364 /// Tbr1	T-box, brain, 1-like /// T-box, brain, 1	NP_001177999 /// XP_001056898 /// XP_002726273	NM_001191070 /// XM_001056898 /// XM_002726227
1375567_at	Ccdc102a	coiled-coil domain containing 102A	NP_001101907	NM_001108437
1375577_at	---	---	---	---
1375639_at	E2f6	E2F transcription factor 6	NP_001094187 /// XP_001069501 /// XP_233986	NM_001100717 /// XM_001069501 /// XM_233986
1375659_at	Sec61a2	Sec61 alpha 2 subunit (S. cerevisiae)	NP_001163814	NM_001170343
1375668_at	---	---	---	---
1375697_at	Mlec	malectin	NP_001014005	NM_001013983
1375748_at	---	---	---	---
1375760_at	---	---	---	---
1375763_at	Heatr6	HEAT repeat containing 6	NP_001073366	NM_001079897
1375852_at	Hmgcr	3-hydroxy-3-methylglutaryl-Coenzyme A reductase	NP_037266	NM_013134
1375854_at	Ctnnbip1	catenin, beta-interacting protein 1	NP_001166859 /// XP_001075213 /// XP_001078135 /// XP_002729612	NM_001173388 /// XM_001075213 /// XM_001078135 /// XM_002729566
1375861_at	Nap1l5	nucleosome assembly protein 1-like 5	NP_001037758	NM_001044293
1375914_at	Krba1	KRAB-A domain containing 1	XP_001053983 /// XP_342682	XM_001053983 /// XM_342681
1375919_at	Ubqln2	Ubiquilin 2	NP_001101721	NM_001108251
1376007_at	---	---	---	---
1376069_at	Psmd11	Proteasome (prosome, macropain) 26S subunit, non-ATPase, 11	NP_001100497	NM_001107027
1376070_at	Fkbp8	FK506 binding protein 8	NP_001032257	NM_001037180
1376195_at	Spin1	spindlin 1	NP_001019967	NM_001024796
1376198_at	Asam	adipocyte-specific adhesion molecule	NP_775177	NM_173154
1376204_at	---	---	---	---
1376239_at	Atp6v1c2	ATPase, H+ transporting, lysosomal V1 subunit C2	NP_001014221	NM_001014199
1376344_at	---	---	---	---
1376436_at	LOC100360174 /// Lysmd3	lysM and putative peptidoglycan-binding domain-containing protein 3-like /// LysM, putative peptidoglycan-binding, domain containing 3	NP_001009698 /// XP_002728939	NM_001009698 /// XM_002728893
1376486_at	Sh3glb2	SH3-domain GRB2-like endophilin B2	NP_001009692	NM_001009692
1376535_at	Mdga1	MAM domain containing glycosylphosphatidylinositol anchor 1	NP_001101088	NM_001107618
1376545_at	---	---	---	---
1376602_a_at	Fbxo22	F-box protein 22	NP_001032859	NM_001037770
1376643_at	---	---	---	---
1376646_at	Popdc2	popeye domain containing 2	NP_954544	NM_199113
1376705_a_at	Rab24	RAB24, member RAS oncogene family	NP_001015023	NM_001015023
1376741_at	Hook3	hook homolog 3 (Drosophila)	NP_001129570	NM_001136098
1376807_at	Rabl3	RAB, member of RAS oncogene family-like 3	NP_001101789	NM_001108319
1376854_at	---	---	---	---
1376861_at	Mospd1	motile sperm domain containing 1	NP_001014129	NM_001014107
1376980_at	Htr2c	5-hydroxytryptamine (serotonin) receptor 2C	NP_036897	NM_012765
1377074_at	---	---	---	---
1377100_at	Pds5b	PDS5, regulator of cohesion maintenance, homolog B (S. cerevisiae)	NP_001095275 /// NP_001095853	NM_001101805 /// NM_001102383
1377119_at	Pura	purine rich element binding protein A	XP_001063244 /// XP_226016	XM_001063244 /// XM_226016
1377124_at	Mtf1	metal-regulatory transcription factor 1	NP_001102147	NM_001108677
1377140_at	Fam171a1 /// LOC684862	family with sequence similarity 171, member A1 /// hypothetical protein LOC684862	XP_001056358 /// XP_001072231	XM_001056358 /// XM_001072231
1377164_at	---	---	---	---
1377184_at	Eaf1	ELL associated factor 1	NP_001100763	NM_001107293
1377189_at	RGD1307390	similar to BC282485_1	NP_001099699	NM_001106229
1377253_at	---	---	---	---
1377260_at	---	---	---	---
1377266_at	---	---	---	---
1377361_at	---	---	---	---
1377364_at	LOC100365889	KIAA1440-like	XP_002724828	XM_002724782
1377386_at	Atp2c1	ATPase, Ca++ transporting, type 2C, member 1	NP_571982	NM_131907
1377432_at	---	---	---	---
1377458_at	Sorl1	sortilin-related receptor, LDLR class A repeats-containing	NP_445971 /// XP_001065506 /// XP_217115	NM_053519 /// XM_001065506 /// XM_217115
1377464_at	---	---	---	---
1377528_at	---	---	---	---
1377561_at	---	---	---	---
1377571_at	LOC100359484	zinc finger protein 628	XP_002725565 /// XP_002728710	XM_002725519 /// XM_002728664
1377641_at	---	---	---	---
1377643_at	Hoxd10	homeo box D10	NP_001100564	NM_001107094
1377911_at	RGD1561474	Similar to oxysterol-binding protein-like protein 8 isoform a	NP_001101563	NM_001108093
1377920_at	Sgtb	Small glutamine-rich tetratricopeptide repeat (TPR)-containing, beta	NP_853660	NM_181629
1377938_at	Fam100a	family with sequence similarity 100, member A	NP_001007669	NM_001007668
1377997_at	Agtpbp1	ATP/GTP binding protein 1	NP_001099570	NM_001106100
1377998_at	Cpox	coproporphyrinogen oxidase	NP_001032172	NM_001037095
1378086_at	---	---	---	---
1378115_at	---	---	---	---
1378190_at	---	---	---	---
1378249_x_at	---	---	---	---
1378260_at	Adh1	alcohol dehydrogenase 1 (class I)	NP_062159	NM_019286
1378278_at	Pou2f2	POU class 2 homeobox 2	XP_001077129 /// XP_341803	XM_001077129 /// XM_341802
1378288_at	Ostalpha	organic solute transporter alpha	NP_001100557	NM_001107087
1378296_at	Ncaph	non-SMC condensin I complex, subunit H	---	XR_085785 /// XR_086214
1378310_at	Nmb	neuromedin B	NP_001102619	NM_001109149
1378337_at	Rbm20	RNA binding motif protein 20	NP_001101081	NM_001107611
1378340_at	LOC100363796	hypothetical LOC100363796	---	XR_085609
1378365_at	---	---	---	---
1378371_at	A2bp1	ataxin 2 binding protein 1	NP_001100444	NM_001106974
1378378_at	Pank2	pantothenate kinase 2 (Hallervorden-Spatz syndrome)	NP_001099983	NM_001106513
1378434_at	---	---	---	---
1378482_at	Mdfic	MyoD family inhibitor domain containing	NP_001099138	NM_001105668
1378512_at	---	---	---	---
1378545_at	Tbx1	T-box 1	NP_001101792	NM_001108322
1378629_at	Satb1	SATB homeobox 1	NP_001012129	NM_001012129
1378769_at	---	---	---	---
1378788_at	Znf474	zinc finger protein 474	NP_001100850	NM_001107380
1378825_a_at	---	---	---	---
1378850_at	---	---	---	---
1378863_at	---	---	---	---
1378873_at	Hils1	histone linker H1 domain, spermatid-specific 1	NP_001103035	NM_001109565
1378874_at	Cdk2	cyclin dependent kinase 2	NP_955795	NM_199501
1378950_at	---	---	---	---
1378992_at	Fbxl7	F-box and leucine-rich repeat protein 7	NP_001102015	NM_001108545
1379015_at	Foxj2	forkhead box J2	NP_001102822	NM_001109352
1379019_at	Cfp	complement factor properdin	NP_001100227	NM_001106757
1379088_x_at	---	---	---	---
1379128_at	---	---	---	---
1379180_at	---	---	---	---
1379217_at	Acvr1	activin A receptor, type I	NP_077812	NM_024486
1379240_at	---	---	---	---
1379339_at	Isoc1	isochorismatase domain containing 1	NP_001014264	NM_001014242
1379349_a_at	Rabl5	RAB, member RAS oncogene family-like 5	NP_001011902	NM_001011902
1379353_at	Aasdhppt	aminoadipate-semialdehyde dehydrogenase-phosphopantetheinyl transferase	NP_001100268	NM_001106798
1379401_a_at	Fbxo33	F-box protein 33	NP_001101493	NM_001108023
1379410_at	---	---	---	---
1379506_at	---	---	---	---
1379519_at	RGD1306502	similar to hypothetical protein FLJ11193	NP_001101124	NM_001107654
1379555_at	---	---	---	---
1379578_at	Zbtb20	zinc finger and BTB domain containing 20	NP_001099350	NM_001105880
1379586_at	Adamts19	ADAM metallopeptidase with thrombospondin type 1 motif, 19	NP_001101903	NM_001108433
1379631_at	Csf1	colony stimulating factor 1 (macrophage)	NP_076471	NM_023981
1379632_at	---	---	---	---
1379636_at	Fam82a1	family with sequence similarity 82, member A1	NP_001032277	NM_001037200
1379650_at	Pdzd8	PDZ domain containing 8	NP_001100916	NM_001107446
1379682_at	---	---	---	---
1379714_at	---	---	---	---
1379731_at	Pogk	pogo transposable element with KRAB domain	NP_001100664	NM_001107194
1379785_at	---	---	---	---
1379832_at	Polr2d	polymerase (RNA) II (DNA directed) polypeptide D	NP_001102356	NM_001108886
1379860_at	---	---	---	---
1379885_at	Fmo4	flavin containing monooxygenase 4	NP_653147 /// NP_653148	NM_144561 /// NM_144562
1379928_at	Cops3	COP9 constitutive photomorphogenic homolog subunit 3 (Arabidopsis)	NP_001004200	NM_001004200
1379959_at	Wrb	tryptophan rich basic protein	NP_955405	NM_199373
1380002_at	Spire1	spire homolog 1 (Drosophila)	NP_001100851	NM_001107381
1380015_at	---	---	---	---
1380067_at	---	---	---	---
1380093_at	RGD1563996	similar to Protein UNQ9166/PRO28631 precursor	XP_001077526 /// XP_235511	XM_001077526 /// XM_235511
1380261_at	LOC499806	Similar to RIKEN cDNA 4933404M02	NP_001019482	NM_001024311
1380350_at	---	---	---	---
1380366_at	Igh-6 /// LOC314509	immunoglobulin heavy chain 6 /// similar to single chain Fv antibody fragment scFv 7-10A	---	---
1380392_at	Brd4	Bromodomain containing 4	NP_001094373	NM_001100903
1380426_at	Ankrd52	Ankyrin repeat domain 52	NP_001178804 /// XP_001070685 /// XP_343140	NM_001191875 /// XM_001070685 /// XM_343139
1380525_at	Arse	arylsulfatase E (chondrodysplasia punctata 1)	NP_001041350	NM_001047885
1380570_at	---	---	---	---
1380582_at	Csf1	colony stimulating factor 1 (macrophage)	NP_076471	NM_023981
1380585_at	---	---	---	---
1380717_at	---	---	---	---
1380756_at	---	---	---	---
1380817_at	Prex2	phosphatidylinositol-3,4,5-trisphosphate-dependent Rac exchange factor 2	NP_001101369	NM_001107899
1380866_at	LOC365985	similar to adenylate kinase 5 isoform 1	NP_001102421	NM_001108951
1380867_a_at	Plekhm1	pleckstrin homology domain containing, family M (with RUN domain) member 1	NP_001009677	NM_001009677
1380869_at	---	---	---	---
1380891_at	---	---	---	---
1381024_at	Ppp2r1a	protein phosphatase 2 (formerly 2A), regulatory subunit A, alpha isoform	NP_476481	NM_057140
1381073_at	Spred3	sprouty-related, EVH1 domain containing 3	NP_001166815 /// XP_001078570 /// XP_002725601 /// XP_002728769 /// XP_218461	NM_001173344 /// XM_001078570 /// XM_002725555 /// XM_002728723 /// XM_218461
1381134_at	---	---	---	---
1381176_at	---	---	---	---
1381192_at	---	---	---	---
1381197_at	---	---	---	---
1381220_at	Acvr2a	activin A receptor, type IIA	NP_113759	NM_031571
1381230_at	Spata2L	Spermatogenesis associated 2-like	NP_001102603	NM_001109133
1381267_at	---	---	---	---
1381274_at	---	---	---	---
1381305_at	---	---	---	---
1381307_at	---	---	---	---
1381311_at	Emr1	EGF-like module containing, mucin-like, hormone receptor-like 1	NP_001007558	NM_001007557
1381374_at	Lgi4	leucine-rich repeat LGI family, member 4	NP_955793	NM_199499
1381393_at	---	---	---	---
1381425_at	---	---	---	---
1381461_at	---	---	---	---
1381507_at	---	---	---	---
1381637_at	Camk2a	Calcium/calmodulin-dependent protein kinase II alpha	NP_037052	NM_012920
1381641_at	Bcas3	Breast carcinoma amplified sequence 3	NP_001166901 /// XP_001081081 /// XP_343953	NM_001173430 /// XM_001081081 /// XM_343952
1381673_at	---	---	---	---
1381704_s_at	Slc6a17	solute carrier family 6 (neurotransmitter transporter), member 17	NP_001028251	NM_001033079
1381722_at	Plin5	perilipin 5	NP_001128109	NM_001134637
1381836_at	Rab20	RAB20, member RAS oncogene family	NP_001103005	NM_001109535
1381891_at	Ptpn14	Protein tyrosine phosphatase, non-receptor type 14	NP_001100670	NM_001107200
1381976_at	---	---	---	---
1381982_at	Uap1l1	UDP-N-acteylglucosamine pyrophosphorylase 1-like 1	NP_001127988	NM_001134516
1382006_at	Snapap	SNAP-associated protein	NP_001020819 /// NP_001164047	NM_001025648 /// NM_001170576
1382058_at	Rras2	related RAS viral (r-ras) oncogene homolog 2	NP_001013452	NM_001013434
1382090_at	---	---	---	---
1382112_at	Chmp1b	chromatin modifying protein 1B	NP_001103003	NM_001109533
1382146_at	Tspan6	tetraspanin 6	NP_001094142	NM_001100672
1382150_at	Slc25a46	solute carrier family 25, member 46	NP_001093985	NM_001100515
1382172_at	---	---	---	---
1382229_at	---	---	---	---
1382238_at	Ccar1	cell division cycle and apoptosis regulator 1	NP_001102005	NM_001108535
1382307_at	Ppp1r12a	protein phosphatase 1, regulatory (inhibitor) subunit 12A	NP_446342	NM_053890
1382308_at	---	---	---	---
1382385_at	Psmc6	proteasome (prosome, macropain) 26S subunit, ATPase, 6	NP_001093979	NM_001100509
1382387_at	Ano1	anoctamin 1, calcium activated chloride channel	NP_001101034	NM_001107564
1382397_at	---	---	---	---
1382407_at	---	---	---	---
1382411_at	Zfp84	zinc finger protein 84	NP_001100970	NM_001107500
1382470_at	---	---	---	---
1382531_at	Tlr7	toll-like receptor 7	NP_001091051	NM_001097582
1382603_at	---	---	---	---
1382604_at	Polr3g	polymerase (RNA) III (DNA directed) polypeptide G	NP_001102938	NM_001109468
1382642_at	Zfp281	zinc finger protein 281	NP_001012030	NM_001012030
1382671_at	---	---	---	---
1382687_at	Six6	SIX homeobox 6	NP_001101502	NM_001108032
1382800_at	---	---	---	---
1382828_at	LOC100359879	RIKEN cDNA A830041P22-like	XP_002725597 /// XP_002728762	XM_002725551 /// XM_002728716
1382857_at	---	---	---	---
1382861_at	Tcea1	transcription elongation factor A (SII) 1	NP_001020906	NM_001025735
1382862_at	Ash1l	ash1 (absent, small, or homeotic)-like (Drosophila)	NP_001101159	NM_001107689
1382864_at	Palmd	palmdelphin	NP_001020859	NM_001025688
1382875_at	Fam120b	Family with sequence similarity 120B	NP_001100936	NM_001107466
1382896_at	---	---	---	---
1382903_at	Zzz3	zinc finger, ZZ-type containing 3	NP_001128021	NM_001134549
1382929_at	---	---	---	---
1382978_at	---	---	---	---
1382981_at	Ahi1	Abelson helper integration site 1	NP_001002277	NM_001002277
1382993_at	Bbc3	Bcl-2 binding component 3	NP_776209	NM_173837
1382996_at	Phgr1	proline/histidine/glycine-rich 1	XP_001080765 /// XP_575209	XM_001080765 /// XM_575209
1383028_at	Cdv3	carnitine deficiency-associated gene expressed in ventricle 3 homolog (mouse)	NP_001014119	NM_001014097
1383065_at	Nicn1	nicolin 1	NP_001030171	NM_001034999
1383066_at	---	---	---	---
1383112_at	Trps1	trichorhinophalangeal syndrome I homolog (human)	NP_001128309	NM_001134837
1383131_at	Itgb2	integrin, beta 2	NP_001032869	NM_001037780
1383141_a_at	Cpsf7	cleavage and polyadenylation specific factor 7, 59kDa	NP_001014267	NM_001014245
1383145_at	Lamp3	lysosomal-associated membrane protein 3	NP_001012015	NM_001012015
1383186_at	RGD1307749	similar to RIKEN cDNA 1600013K19	NP_001100229	NM_001106759
1383212_at	---	---	---	---
1383229_at	Abca7	ATP-binding cassette, sub-family A (ABC1), member 7	NP_997481	NM_207598
1383279_at	Rcbtb2	regulator of chromosome condensation (RCC1) and BTB (POZ) domain containing protein 2	NP_954515	NM_199084
1383295_at	---	---	---	---
1383297_at	Wdr5	WD repeat domain 5	NP_001034123	NM_001039034
1383326_a_at	Pdcd4	programmed cell death 4	NP_071601	NM_022265
1383338_at	---	---	---	---
1383382_at	LOC681740	similar to jumonji protein	XP_001056897	XM_001056897
1383391_a_at	C2	complement component 2	NP_757376	NM_172222
1383412_at	---	---	---	---
1383472_at	Aldh1b1	aldehyde dehydrogenase 1 family, member B1	NP_001011975	NM_001011975
1383479_at	---	---	---	---
1383483_at	Rab9b	RAB9B, member RAS oncogene family	NP_001102488	NM_001109018
1383488_at	LOC687536	similar to Forkhead box protein F1 (Forkhead-related protein FKHL5) (Forkhead-related transcription factor 1) (FREAC-1) (Hepatocyte nuclear factor 3 forkhead homolog 8) (HFH-8)	XP_001079002	XM_001079002
1383495_at	Dclre1a	DNA cross-link repair 1A, PSO2 homolog (S. cerevisiae)	NP_001099671	NM_001106201
1383666_at	---	---	---	---
1383696_at	Ptpla	protein tyrosine phosphatase-like (proline instead of catalytic arginine), member a	NP_001094471	NM_001101001
1383703_at	---	---	---	---
1383728_at	LOC686240	similar to NMDA receptor regulated 1-like	XP_001073064	XM_001073064
1383746_at	Ptpn14	protein tyrosine phosphatase, non-receptor type 14	NP_001100670	NM_001107200
1383779_at	Rrp1b	ribosomal RNA processing 1 homolog B (S. cerevisiae)	XP_001071108 /// XP_228076	XM_001071108 /// XM_228076
1383795_at	---	---	---	---
1383805_at	---	---	---	---
1383817_at	---	---	---	---
1383825_at	Rdx	radixin	NP_001005889	NM_001005889
1383862_at	---	---	---	---
1383870_at	Hoxb6	homeo box B6	XP_573182	XM_573182
1383896_at	LOC683504	similar to zinc finger protein 639	NP_001074376	NM_001080907
1383905_at	---	---	---	---
1383914_at	Mrvi1	murine retrovirus integration site 1 homolog	NP_001098680 /// NP_001098681	NM_001105210 /// NM_001105211
1383924_at	LOC688765	hypothetical protein LOC688765	NP_001102982	NM_001109512
1383926_at	Bub1b	budding uninhibited by benzimidazoles 1 homolog, beta (S. cerevisiae)	XP_001080736 /// XP_342495	XM_001080736 /// XM_342494
1384022_at	Agfg1	ArfGAP with FG repeats 1	NP_001129068	NM_001135596
1384062_at	---	---	---	---
1384105_at	Znf830	Zinc finger protein 830	NP_001032437	NM_001037360
1384169_a_at	Vav2	vav 2 guanine nucleotide exchange factor	NP_001100033	NM_001106563
1384191_at	---	---	---	---
1384192_at	Chst1	carbohydrate (keratan sulfate Gal-6) sulfotransferase 1	NP_001011955	NM_001011955
1384240_at	Agtr1a	angiotensin II receptor, type 1a	NP_112247	NM_030985
1384257_at	Nono	non-POU domain containing, octamer-binding	NP_001012356	NM_001012356
1384331_at	Srxn1	sulfiredoxin 1 homolog (S. cerevisiae)	NP_001041323	NM_001047858
1384359_at	---	---	---	---
1384377_at	Ddx28	DEAD (Asp-Glu-Ala-Asp) box polypeptide 28	NP_001102368	NM_001108898
1384390_at	LOC681740	similar to jumonji protein	XP_001056897	XM_001056897
1384391_at	Rdh10	retinol dehydrogenase 10 (all-trans)	NP_852143	NM_181478
1384419_at	---	---	---	---
1384425_at	LOC304131	similar to C21ORF7	NP_001014001	NM_001013979
1384489_at	Kdm2a	lysine (K)-specific demethylase 2A	NP_001101985	NM_001108515
1384577_at	LOC100361960	rCG57154-like	XP_002725008 /// XP_002728147	XM_002724962 /// XM_002728101
1384580_at	C6	complement component 6	NP_788263	NM_176074
1384581_at	Actg1	actin, gamma 1	NP_001120921	NM_001127449
1384619_at	---	---	---	---
1384694_at	---	---	---	---
1384699_at	---	---	---	---
1384726_at	---	---	---	---
1384768_at	Zfp94	zinc finger protein 94	NP_001032289	NM_001037212
1384776_x_at	RGD1564722	similar to C19orf36 protein	XP_001071667 /// XP_002726918 /// XP_002729810 /// XP_343161	XM_001071667 /// XM_002726872 /// XM_002729764 /// XM_343160
1384802_at	---	---	---	---
1384809_at	Gpr123	G protein-coupled receptor 123	NP_001101029	NM_001107559
1384811_at	Hlf /// LOC690286	hepatic leukemia factor /// similar to hepatic leukemia factor	XP_001073964 /// XP_001081149	XM_001073964 /// XM_001081149
1384814_at	---	---	---	---
1384856_at	RGD1563946	similar to mKIAA1623 protein	XP_002725222 /// XP_002728438	XM_002725176 /// XM_002728392
1384864_at	Dhh	desert hedgehog homolog (Drosophila)	NP_445819	NM_053367
1384880_at	RGD1306704	hypothetical LOC295483	XP_215709	XM_215709
1384886_at	---	---	---	---
1384893_at	---	---	---	---
1384938_at	Arhgap1	Rho GTPase activating protein 1	NP_001101217	NM_001107747
1384942_at	Lrfn5	leucine rich repeat and fibronectin type III domain containing 5	NP_001101494	NM_001108024
1384953_at	Ptprm	protein tyrosine phosphatase, receptor type, M	NP_001162103	NM_001168632
1384954_at	Hs3st3a1 /// Hs3st3b1	heparan sulfate (glucosamine) 3-O-sulfotransferase 3A1 /// heparan sulfate (glucosamine) 3-O-sulfotransferase 3B1	NP_001165538 /// NP_001178575 /// XP_001078394 /// XP_001078445 /// XP_220557 /// XP_343912	NM_001172067 /// NM_001191646 /// XM_001078394 /// XM_001078445 /// XM_220557 /// XM_343911
1384980_at	---	---	---	---
1385002_at	---	---	---	---
1385013_at	Wnt1	wingless-type MMTV integration site family, member 1	NP_001099184	NM_001105714
1385047_x_at	LOC685111 /// RGD1559588	similar to paired immunoglobin-like type 2 receptor beta /// similar to cell surface receptor FDFACT	XP_001062357 /// XP_001075881 /// XP_221990	XM_001062357 /// XM_001075881 /// XM_221990
1385103_at	Aktip	AKT interacting protein	NP_001011926	NM_001011926
1385119_at	---	---	---	---
1385140_at	Trim9	tripartite motif-containing 9	NP_569104	NM_130420
1385150_at	---	---	---	---
1385171_s_at	Smtnl2	smoothelin-like 2	NP_001177927 /// XP_001053796 /// XP_002724559	NM_001190998 /// XM_001053796 /// XM_002724513
1385174_at	Prss46	protease, serine, 46	NP_001008865	NM_001008865
1385182_at	Pkp1	plakophilin 1	NP_001100651	NM_001107181
1385207_at	RGD1310384	hypothetical LOC289530	XP_001064794 /// XP_214018	XM_001064794 /// XM_214018
1385246_at	---	---	---	---
1385318_at	Ears2	glutamyl-tRNA synthetase 2 mitochondrial (putative)	NP_001152965	NM_001159493
1385327_at	Pcdhb13	protocadherin beta 13	XP_001055698 /// XP_001065031	XM_001055698 /// XM_001065031
1385335_at	Trim39	tripartite motif-containing 39	NP_998727	NM_213562
1385372_at	Gkn1	gastrokine 1	NP_945323	NM_198972
1385388_at	---	---	---	---
1385406_at	---	---	---	---
1385469_at	Igf2bp1	insulin-like growth factor 2 mRNA binding protein 1	NP_783184	NM_175594
1385471_at	Ddx27	DEAD (Asp-Glu-Ala-Asp) box polypeptide 27	NP_001129273	NM_001135801
1385476_x_at	Stra6	stimulated by retinoic acid gene 6	NP_001025095	NM_001029924
1385488_at	Dhrs4	dehydrogenase/reductase (SDR family) member 4	NP_695227	NM_153315
1385490_at	LOC686841	similar to Protein EAN57	NP_001037754	NM_001044289
1385516_at	---	---	---	---
1385563_at	---	---	---	---
1385588_at	Cabp4	calcium binding protein 4	NP_001102396	NM_001108926
1385702_at	Ifi204	interferon activated gene 204	NP_001012029	NM_001012029
1385704_at	---	---	---	---
1385715_at	Gpr155	G protein-coupled receptor 155	NP_001101281	NM_001107811
1385755_at	---	---	---	---
1385832_s_at	Sash3	SAM and SH3 domain containing 3	NP_001128464	NM_001134992
1385834_at	Wnk4	WNK lysine deficient protein kinase 4	NP_783169	NM_175579
1385909_at	---	---	---	---
1385972_at	---	---	---	---
1386102_at	---	---	---	---
1386138_at	Rerg	RAS-like, estrogen-regulated, growth-inhibitor	XP_001072746 /// XP_578417	XM_001072746 /// XM_578417
1386299_at	---	---	---	---
1386309_at	LOC304558	Similar to TPR repeat-containing protein KIAA1043	XP_001080633 /// XP_222260	XM_001080633 /// XM_222260
1386521_at	---	---	---	---
1386587_at	Btbd12	BTB (POZ) domain containing 12	XP_001079342 /// XP_220211	XM_001079342 /// XM_220211
1386668_a_at	LOC679127	similar to Protein KIAA0690	XP_001054805	XM_001054805
1386705_at	---	---	---	---
1386711_a_at	Dnajc11	DnaJ (Hsp40) homolog, subfamily C, member 11	NP_001102164	NM_001108694
1386770_x_at	Kcne2	potassium voltage-gated channel, Isk-related subfamily, gene 2	NP_598287	NM_133603
1386863_at	Ppp1ca	protein phosphatase 1, catalytic subunit, alpha isoform	NP_113715	NM_031527
1386890_at	S100a10	S100 calcium binding protein A10	NP_112376	NM_031114
1386897_at	Prmt1	protein arginine methyltransferase 1	NP_077339	NM_024363
1386913_at	Pdpn	podoplanin	NP_062231	NM_019358
1386936_at	Grifin	galectin-related inter-fiber protein	NP_476535	NM_057187
1386944_a_at	G6pc	glucose-6-phosphatase, catalytic subunit	NP_037230	NM_013098
1386968_at	Ppp1r1a	protein phosphatase 1, regulatory (inhibitor) subunit 1A	NP_073167	NM_022676
1386989_at	S1pr2	sphingosine-1-phosphate receptor 2	NP_058888	NM_017192
1387018_at	Sorbs2	sorbin and SH3 domain containing 2	NP_446222	NM_053770
1387038_at	Ccs	copper chaperone for superoxide dismutase	NP_445877	NM_053425
1387125_at	S100a9	S100 calcium binding protein A9	NP_446039	NM_053587
1387170_at	Csnk2a1	casein kinase 2, alpha 1 polypeptide	NP_446276	NM_053824
1387171_at	Gria2	glutamate receptor, ionotropic, AMPA 2	NP_001077280 /// NP_058957	NM_001083811 /// NM_017261
1387238_at	Phox2a	paired-like homeobox 2a	NP_446321	NM_053869
1387259_at	Cdh2	cadherin 2	NP_112623	NM_031333
1387261_at	Ppp3cb	protein phosphatase 3, catalytic subunit, beta isoform	NP_058738	NM_017042
1387290_at	Galnt10	UDP-N-acetyl-alpha-D-galactosamine:polypeptide N-acetylgalactosaminyltransferase 10 (GalNAc-T10)	NP_570098	NM_130742
1387296_at	Cyp2j4	cytochrome P450, family 2, subfamily j, polypeptide 4	NP_075414	NM_023025
1387319_at	Ccl11	chemokine (C-C motif) ligand 11	NP_062078	NM_019205
1387339_at	Sepp1	selenoprotein P, plasma, 1	NP_001077380 /// NP_062065	NM_001083911 /// NM_019192
1387363_at	Folh1	folate hydrolase 1	NP_476533	NM_057185
1387376_at	Aox1	aldehyde oxidase 1	NP_062236	NM_019363
1387423_at	Lhcgr	luteinizing hormone/choriogonadotropin receptor	NP_037110	NM_012978
1387438_at	Ltc4s	leukotriene C4 synthase	NP_446091	NM_053639
1387441_at	Kcnk3	potassium channel, subfamily K, member 3	NP_203694	NM_033376
1387505_at	Gnai1	guanine nucleotide binding protein (G protein), alpha inhibiting 1	NP_037277	NM_013145
1387540_at	Brca1	breast cancer 1	NP_036646	NM_012514
1387622_at	Rfng	RFNG O-fucosylpeptide 3-beta-N-acetylglucosaminyltransferase	NP_068621	NM_021849
1387648_at	Cxcl6	chemokine (C-X-C motif) ligand 6 (granulocyte chemotactic protein 2)	NP_071550	NM_022214
1387666_at	Gpr85	G protein-coupled receptor 85	NP_071590	NM_022254
1387673_a_at	Anxa6	annexin A6	NP_077070	NM_024156
1387698_at	Kcnj11	potassium inwardly rectifying channel, subfamily J, member 11	NP_112648	NM_031358
1387725_at	Gulo	gulonolactone (L-) oxidase	NP_071556	NM_022220
1387772_at	Calm1	calmodulin 1	NP_114175	NM_031969
1387783_a_at	Acaa1 /// RGD1562373	acetyl-Coenzyme A acyltransferase 1 /// similar to 3-ketoacyl-CoA thiolase B, peroxisomal precursor (Beta-ketothiolase B)	NP_001035108 /// NP_036621	NM_001040019 /// NM_012489
1387819_at	Cela1	chymotrypsin-like elastase family, member 1	NP_036684	NM_012552
1387833_at	Tmprss2	transmembrane protease, serine 2	NP_569108	NM_130424
1387834_at	Matk	megakaryocyte-associated tyrosine kinase	NP_068631	NM_021859
1387863_at	Csde1 /// LOC100362464	cold shock domain containing E1, RNA binding /// cold shock domain containing E1, RNA binding-like	NP_446458 /// XP_002729159	NM_054006 /// XM_002729113
1387873_at	Wfdc1	WAP four-disulfide core domain 1	NP_598265	NM_133581
1387898_at	Hspb6	heat shock protein, alpha-crystallin-related, B6	NP_620242	NM_138887
1388030_a_at	Gabbr1	gamma-aminobutyric acid (GABA) B receptor 1	NP_112290	NM_031028
1388034_at	Kif1b /// Pgd	kinesin family member 1B /// phosphogluconate dehydrogenase	NP_476548	NM_057200
1388040_a_at	Myo16	myosin XVI	NP_620248	NM_138893
1388118_at	Hibadh	3-hydroxyisobutyrate dehydrogenase	NP_071579	NM_022243
1388120_at	Pdcd6ip	programmed cell death 6 interacting protein	NP_001025081	NM_001029910
1388167_at	Nfib	nuclear factor I/B	NP_113754	NM_031566
1388174_at	Wnt2b	wingless-type MMTV integration site family, member 2B	NP_001178777 /// XP_001066411 /// XP_342309	NM_001191848 /// XM_001066411 /// XM_342308
1388185_at	Rb1	retinoblastoma 1	NP_058741	NM_017045
1388192_at	Rwdd3	RWD domain containing 3	NP_001121624	NM_001128152
1388213_a_at	RT1-S3	RT1 class Ib, locus S3	NP_001008886	NM_001008886
1388226_at	Olr1271	olfactory receptor 1271	NP_775422	NM_173300
1388266_at	Fgb	fibrinogen beta chain	NP_064456	NM_020071
1388283_at	LOC100364485	mCG1051031-like	XP_002725858	XM_002725812
1388286_a_at	Cdc34	cell division cycle 34 homolog (S. cerevisiae)	NP_001013121	NM_001013103
1388322_at	Eif4g1	eukaryotic translation initiation factor 4 gamma, 1	XP_001060756 /// XP_002724789 /// XP_002727969 /// XP_213569	XM_001060756 /// XM_002724743 /// XM_002727923 /// XM_213569
1388324_at	Nit1	nitrilase 1	NP_001076049 /// NP_872609	NM_001082580 /// NM_182668
1388350_at	Pex19	peroxisomal biogenesis factor 19	NP_001100845 /// NP_001128249	NM_001107375 /// NM_001134777
1388365_at	Atp6v0d1	ATPase, H+ transporting, lysosomal 38kDa, V0 subunit d1	NP_001011927	NM_001011927
1388402_at	Tmem134	transmembrane protein 134	NP_001072115 /// NP_001072116	NM_001078647 /// NM_001078648
1388413_at	Rrbp1	ribosome binding protein 1	XP_001053669 /// XP_230637	XM_001053669 /// XM_230637
1388432_at	Optn	optineurin	NP_659549	NM_145081
1388470_at	Fbxo9	f-box protein 9	NP_001011998	NM_001011998
1388476_at	Tial1	Tia1 cytotoxic granule-associated RNA binding protein-like 1	NP_001013211	NM_001013193
1388507_at	Eif6	eukaryotic translation initiation factor 6	NP_001032429	NM_001037352
1388510_at	Chmp6	chromatin modifying protein 6	NP_001099326	NM_001105856
1388569_at	Serpinf1	serine (or cysteine) peptidase inhibitor, clade F, member 1	NP_808788	NM_177927
1388619_at	Rdx	radixin	NP_001005889	NM_001005889
1388645_at	Ola1	Obg-like ATPase 1	NP_001029099	NM_001033927
1388702_at	---	---	---	---
1388706_at	RGD1308923	LOC362678	NP_001102168	NM_001108698
1388727_at	Cdc26	cell division cycle 26	NP_001013258	NM_001013240
1388729_at	Rras	Harvey rat sarcoma virus oncogene, subgroup R	NP_001101951	NM_001108481
1388732_at	Slc35f5	solute carrier family 35, member F5	NP_001099420	NM_001105950
1388797_at	LOC690372 /// U2af2	similar to U2 (RNU2) small nuclear RNA auxiliary factor 2 isoform b /// U2 small nuclear ribonucleoprotein auxiliary factor (U2AF) 2	XP_001060115 /// XP_218195	XM_001060115 /// XM_218195
1388798_at	Ube2e2	ubiquitin-conjugating enzyme E2E 2 (UBC4/5 homolog, yeast)	NP_001101841	NM_001108371
1388895_at	LOC290577	hypothetical LOC290577	XP_002725204 /// XP_002728422	XM_002725158 /// XM_002728376
1388914_at	Ybx2	Y box binding protein 2	XP_001079683 /// XP_220618	XM_001079683 /// XM_220618
1388923_at	Haus8	HAUS augmin-like complex, subunit 8	NP_001020142	NM_001024971
1388968_at	Mpped1	metallophosphoesterase domain containing 1	NP_001124041	NM_001130569
1388990_at	Mki67ip	Mki67 (FHA domain) interacting nucleolar phosphoprotein	NP_631925	NM_139186
1389048_at	Bmp1	bone morphogenetic protein 1	NP_112613	NM_031323
1389068_at	Wipi2	WD repeat domain, phosphoinositide interacting 2	NP_001007616	NM_001007615
1389117_at	Osgep	O-sialoglycoprotein endopeptidase	NP_001093980	NM_001100510
1389210_at	Lcp1	lymphocyte cytosolic protein 1	NP_001012044	NM_001012044
1389229_at	Acpl2	acid phosphatase-like 2	NP_001007711	NM_001007710
1389373_at	Smad1	SMAD family member 1	NP_037262	NM_013130
1389393_at	Fam108c1	family with sequence similarity 108, member C1	NP_001094206	NM_001100736
1389398_at	Ank1	ankyrin 1, erythrocytic	NP_001100792	NM_001107322
1389515_at	Rfxank	regulatory factor X-associated ankyrin-containing protein	NP_001013154	NM_001013136
1389518_at	Tomm5	Translocase of outer mitochondrial membrane 5 homolog (yeast)	XP_001055588	XM_001055588
1389523_at	Znf598	zinc finger protein 598	NP_001099240	NM_001105770
1389530_at	Slc35e1	solute carrier family 35, member E1	NP_001102577	NM_001109107
1389595_at	Dus2l	dihydrouridine synthase 2-like, SMM1 homolog (S. cerevisiae)	NP_001099651	NM_001106181
1389599_at	Adck1	aarF domain containing kinase 1	NP_001102455	NM_001108985
1389633_at	---	---	---	---
1389637_at	---	---	---	---
1389642_at	---	---	---	---
1389663_at	Nbeal2	neurobeachin-like 2	---	XR_085901 /// XR_086328
1389684_at	Prpf39	PRP39 pre-mRNA processing factor 39 homolog (S. cerevisiae)	NP_001101496	NM_001108026
1389690_at	RGD1311103	similar to RIKEN cDNA 2410146L05	---	XR_007793 /// XR_086315
1389734_x_at	RT1-T24-4	RT1 class I, locus T24, gene 4	NP_001008826	NM_001008826
1389738_at	Ung	uracil-DNA glycosylase	NP_001013142	NM_001013124
1389744_at	---	---	---	---
1389752_at	Sorcs3	sortilin-related VPS10 domain containing receptor 3	NP_001099837	NM_001106367
1389756_at	Melk	maternal embryonic leucine zipper kinase	NP_001102132	NM_001108662
1389758_at	Tada2l	transcriptional adaptor 2 (ADA2 homolog, yeast)-like	NP_001012141	NM_001012141
1389787_at	Ptk7	PTK7 protein tyrosine kinase 7	NP_001100359	NM_001106889
1389831_at	---	---	---	---
1389849_at	Tmem42	transmembrane protein 42	NP_001178815 /// XP_001078553 /// XP_002730030 /// XP_343511	NM_001191886 /// XM_001078553 /// XM_002729984 /// XM_343510
1389851_at	Zfp36l2	zinc finger protein 36, C3H type-like 2	NP_001031703	NM_001036626
1389870_at	2012-03-02	membrane-associated ring finger (C3HC4) 2	NP_001029280	NM_001034108
1389902_at	H13	histocompatibility 13	NP_001101259	NM_001107789
1389992_at	RGD1307493	similar to membrane protein expressed in epithelial-like lung adenocarcinoma	XP_001080742	XM_001080742
1389999_at	Eef2k	Eukaryotic elongation factor-2 kinase	NP_037079	NM_012947
1390001_at	Rhobtb2	Rho-related BTB domain containing 2	NP_001013151	NM_001013133
1390014_at	---	---	---	---
1390047_at	---	---	---	---
1390082_at	Hip1	huntingtin interacting protein 1	NP_001093945	NM_001100475
1390151_at	LOC683034	hypothetical protein LOC683034	XP_001061393	XM_001061393
1390184_at	---	---	---	---
1390250_x_at	LOC100364800	Probable phospholipid-transporting ATPase ID-like	XP_002726040	XM_002725994
1390255_at	---	---	---	---
1390270_at	---	---	---	---
1390280_at	---	---	---	---
1390318_at	---	---	---	---
1390432_at	Tmco3	transmembrane and coiled-coil domains 3	NP_001129329	NM_001135857
1390440_at	---	---	---	---
1390445_at	LOC688133	similar to mbt domain containing 1	XP_001081166	XM_001081166
1390455_at	Abhd2	abhydrolase domain containing 2	NP_001099745	NM_001106275
1390492_a_at	Usp40	ubiquitin specific peptidase 40	NP_001128357	NM_001134885
1390528_at	---	---	---	---
1390566_a_at	Ckmt1	creatine kinase, mitochondrial 1	NP_001012756	NM_001012738
1390700_s_at	Hdac10	histone deacetylase 10	NP_001030172	NM_001035000
1390839_at	Pqlc3	PQ loop repeat containing 3	NP_001030124	NM_001034952
1390846_at	Col16a1	collagen, type XVI, alpha 1	NP_001015033	NM_001015033
1390877_at	---	---	---	---
1390896_at	---	---	---	---
1390925_a_at	Igsf3	immunoglobulin superfamily, member 3	NP_001099925	NM_001106455
1390945_at	Znf292	zinc finger protein 292	NP_001008879	NM_001008879
1390977_at	St7l	suppression of tumorigenicity 7-like	NP_001007640	NM_001007639
1391012_at	Fam83f	family with sequence similarity 83, member F	NP_001123974	NM_001130502
1391076_at	Fermt2	Fermitin family homolog 2 (Drosophila)	NP_001011915	NM_001011915
1391117_at	Pnmal2	PNMA-like 2	NP_001100951	NM_001107481
1391127_at	---	---	---	---
1391169_at	Tmem117	transmembrane protein 117	XP_001058576 /// XP_576330	XM_001058576 /// XM_576330
1391262_at	Senp5	Sumo1/sentrin/SMT3 specific peptidase 5	XP_002724775 /// XP_221369	XM_002724729 /// XM_221369
1391299_at	Itsn2	intersectin 2	XP_001067254 /// XP_002730177 /// XP_002730178 /// XP_233945	XM_001067254 /// XM_002730131 /// XM_002730132 /// XM_233945
1391354_at	---	---	---	---
1391412_at	Xrn2	5'-3' exoribonuclease 2	NP_001102066	NM_001108596
1391437_at	Gltpd1	glycolipid transfer protein domain containing 1	NP_001007704	NM_001007703
1391443_at	RGD1559923	similar to chromosome 14 open reading frame 35	NP_001102569	NM_001109099
1391490_at	---	---	---	---
1391500_at	---	---	---	---
1391510_at	Ebag9	estrogen receptor binding site associated, antigen, 9	NP_001009665	NM_001009665
1391536_at	Mios	missing oocyte, meiosis regulator, homolog (Drosophila)	NP_001167025 /// XP_001055421 /// XP_342643	NM_001173554 /// XM_001055421 /// XM_342642
1391562_at	---	---	---	---
1391599_at	---	---	---	---
1391635_at	Ctdspl	CTD (carboxy-terminal domain, RNA polymerase II, polypeptide A) small phosphatase-like	NP_001100335	NM_001106865
1391647_at	---	---	---	---
1391661_at	Gk	glycerol kinase	NP_077357	NM_024381
1391680_at	---	---	---	---
1391694_at	---	---	---	---
1391771_at	Atp2a2	ATPase, Ca++ transporting, cardiac muscle, slow twitch 2	NP_001103609 /// NP_001104293	NM_001110139 /// NM_001110823 /// NR_027839
1391773_at	---	---	---	---
1391776_at	Cmc1	COX assembly mitochondrial protein homolog (S. cerevisiae)	NP_001128731	NM_001135259
1391780_at	Fam46b	family with sequence similarity 46, member B	NP_001101377	NM_001107907
1391872_at	LOC686298	similar to protein phosphatase 2C eta isoform 2	XP_001073372	XM_001073372
1391919_at	Tcerg1l	transcription elongation regulator 1-like	NP_001123549	NM_001130077
1391965_at	---	---	---	---
1391989_at	---	---	---	---
1392072_at	---	---	---	---
1392094_at	---	---	---	---
1392112_at	---	---	---	---
1392128_at	Atad5	ATPase family, AAA domain containing 5	XP_001080963 /// XP_002724572 /// XP_002727829 /// XP_220750	XM_001080963 /// XM_002724526 /// XM_002727783 /// XM_220750
1392136_at	---	---	---	---
1392142_at	---	---	---	---
1392163_at	---	---	---	---
1392206_at	Slc35f4	solute carrier family 35, member F4	XP_001063155 /// XP_224014	XM_001063155 /// XM_224014
1392213_at	---	---	---	---
1392279_at	Dnai1	dynein, axonemal, intermediate chain 1	NP_001019513	NM_001024342
1392333_at	Pex16	peroxisomal biogenesis factor 16	NP_001012088	NM_001012088
1392402_at	LOC100361455	hypothetical protein LOC100361455	XP_002726056 /// XP_002729114	XM_002726010 /// XM_002729068
1392445_at	---	---	---	---
1392465_at	Sap18	Sin3-associated polypeptide 18	NP_001028857	NM_001033685
1392472_at	Mef2a	myocyte enhancer factor 2a	NP_001014057	NM_001014035
1392485_at	RGD1564804	similar to chromosome 1 open reading frame 50	NP_001101439	NM_001107969
1392525_at	---	---	---	---
1392529_at	Spry4	sprouty homolog 4 (Drosophila)	NP_001099620	NM_001106150
1392552_at	Gatad2b	GATA zinc finger domain containing 2B	NP_001020059	NM_001024888
1392852_at	---	---	---	---
1392857_at	Zscan20	zinc finger and SCAN domain containing 20	XP_001059988 /// XP_575911	XM_001059988 /// XM_575911
1392859_at	---	---	---	---
1392886_a_at	Fcrla	Fc receptor-like A	NP_001094152	NM_001100682
1392953_at	Ptpla	protein tyrosine phosphatase-like (proline instead of catalytic arginine), member a	NP_001094471	NM_001101001
1392955_at	Sel1l	Sel-1 suppressor of lin-12-like (C. elegans)	NP_808794	NM_177933
1392963_at	Scrn1	secernin 1	NP_001020234	NM_001025063
1392965_a_at	Smoc2	SPARC related modular calcium binding 2	NP_001099685	NM_001106215
1392966_at	Zfp410	zinc finger protein 410	NP_001101512	NM_001108042
1392967_at	MGC116121	similar to RIKEN cDNA 2700062C07	NP_001020076	NM_001024905
1392993_at	Fam13b1	family with sequence similarity 13, member B1	NP_001099628	NM_001106158
1392999_at	Neto2	neuropilin (NRP) and tolloid (TLL)-like 2	NP_001100887	NM_001107417
1393010_at	---	---	---	---
1393108_at	---	---	---	---
1393123_at	C8g	complement component 8, gamma polypeptide	NP_001100025	NM_001106555
1393127_at	Zfp358	zinc finger protein 358	NP_001101798	NM_001108328
1393133_at	---	---	---	---
1393141_at	---	---	---	---
1393147_at	Clca5	chloride channel calcium activated 5	NP_001100920	NM_001107450
1393154_at	---	---	---	---
1393190_at	---	---	---	---
1393294_at	---	---	---	---
1393331_at	Heca	headcase homolog (Drosophila)	NP_001100984	NM_001107514
1393370_at	Dclk2	doublecortin-like kinase 2	NP_001009691 /// NP_001182761	NM_001009691 /// NM_001195832
1393389_at	Nr4a3	nuclear receptor subfamily 4, group A, member 3	NP_059048 /// NP_113816	NM_017352 /// NM_031628
1393396_at	Sft2d3	SFT2 domain containing 3	NP_001102357	NM_001108887
1393425_at	---	---	---	---
1393460_at	Lrrc33	leucine rich repeat containing 33	NP_001020166	NM_001024995
1393524_at	---	---	---	---
1393555_at	Hsp90ab1	heat shock protein 90kDa alpha (cytosolic), class B member 1	NP_001004082	NM_001004082
1393556_at	Zfyve28	zinc finger, FYVE domain containing 28	NP_001100697	NM_001107227
1393565_at	RGD1563441	similar to RIKEN cDNA A030009H04	NP_001119764	NM_001126292
1393614_at	Necab3	N-terminal EF-hand calcium binding protein 3	NP_001092194	NM_001098724
1393616_at	---	---	---	---
1393675_at	Btnl1	butyrophilin-like 1	NP_001002803	NM_001002803
1393764_at	---	---	---	---
1393782_at	---	---	---	---
1393801_at	Ptges3l1	prostaglandin E synthase 3-like 1	NP_001014294	NM_001014272
1393806_at	Mansc1	MANSC domain containing 1	NP_001103073	NM_001109603
1393820_at	---	---	---	---
1393836_at	Mitf	microphthalmia-associated transcription factor	NP_001178018 /// XP_001065759 /// XP_001074940	NM_001191089 /// XM_001065759 /// XM_001074940
1393851_at	Fam193a	family with sequence similarity 193, member A	XP_002725031 /// XP_223536	XM_002724985 /// XM_223536
1393861_at	Tomm40b	translocase of outer mitochondrial membrane 40 homolog B (yeast)	NP_001076807	NM_001083338
1393889_x_at	---	---	---	---
1393899_at	Gmpr2	guanosine monophosphate reductase 2	NP_001013054	NM_001013036
1393943_at	Matn3	Matrilin 3	NP_001101483	NM_001108013
1393951_at	---	---	---	---
1393954_at	Chrdl2	chordin-like 2	NP_001101007	NM_001107537
1393964_at	LOC100364002 /// Rhox9	reproductive homeobox 9-like /// reproductive homeobox 9	NP_001020045 /// XP_002727719	NM_001024874 /// XM_002727673
1393986_at	Hmgb4	high-mobility group box 4	NP_001102933	NM_001109463
1394003_at	Pole3	polymerase (DNA directed), epsilon 3 (p17 subunit)	NP_001007653	NM_001007652
1394011_at	Bbs7	Bardet-Biedl syndrome 7	NP_001012180	NM_001012180
1394020_at	---	---	---	---
1394028_at	Dusp10	dual specificity phosphatase 10	NP_001099204	NM_001105734
1394058_at	Lgals12	lectin, galactoside-binding, soluble, 12	NP_001099803	NM_001106333
1394105_at	Samd4b	sterile alpha motif domain containing 4B	NP_001100968	NM_001107498
1394156_at	LOC683623	Similar to immunoglobulin superfamily, member 3	---	XR_008374
1394182_at	Mtmr4	myotubularin related protein 4	NP_001099297	NM_001105827
1394330_at	---	---	---	---
1394383_at	RGD1303066	Similar to RIKEN cDNA 2610110G12	NP_997663	NM_212498
1394426_at	---	---	---	---
1394427_at	---	---	---	---
1394452_at	---	---	---	---
1394473_at	Elk3	ELK3, member of ETS oncogene family	NP_001102213	NM_001108743
1394507_at	---	---	---	---
1394539_at	---	---	---	---
1394568_at	RGD1563365	similar to DNA segment, Chr 10, Wayne State University 102, expressed	XP_001079678 /// XP_002729806	XM_001079678 /// XM_002729760
1394605_at	RGD1566149	similar to CDNA sequence BC017647	NP_001102508	NM_001109038
1394614_at	Gns	glucosamine (N-acetyl)-6-sulfatase	NP_001011989	NM_001011989
1394690_at	---	---	---	---
1394716_at	---	---	---	---
1394721_at	Baz2a	bromodomain adjacent to zinc finger domain, 2A	NP_001100628	NM_001107158
1394744_at	Eef1g	Eukaryotic translation elongation factor 1 gamma	NP_001004223	NM_001004223
1394779_at	---	---	---	---
1394834_at	Wdfy3	WD repeat and FYVE domain containing 3	NP_001164022 /// XP_001060345 /// XP_001060403 /// XP_223196	NM_001170551 /// XM_001060345 /// XM_001060403 /// XM_223196
1394862_at	---	---	---	---
1394905_at	LOC100362634	myeloid/lymphoid or mixed-lineage leukemia 2	XP_002729900	XM_002729854
1394906_at	LOC100125364	hypothetical protein LOC100125364	NP_001096826	NM_001103356
1394912_at	RGD1311164	similar to DNA segment, Chr 6, Wayne State University 163, expressed	NP_001100093	NM_001106623
1394926_at	---	---	---	---
1394965_at	Clint1	clathrin interactor 1	NP_001002022	NM_001002022
1394984_at	Tnrc6a	trinucleotide repeat containing 6a	NP_001101019	NM_001107549
1394986_at	Fam120b	Family with sequence similarity 120B	NP_001100936	NM_001107466
1395034_at	---	---	---	---
1395061_at	Dpf2	D4, zinc and double PHD fingers family 2	NP_001101986	NM_001108516
1395101_at	---	---	---	---
1395111_at	---	---	---	---
1395135_at	Wbscr27	Williams Beuren syndrome chromosome region 27	NP_001102969	NM_001109499
1395193_at	---	---	---	---
1395194_at	---	---	---	---
1395215_at	---	---	---	---
1395224_at	Arhgap21	Rho GTPase activating protein 21	NP_001178622 /// XP_001074395 /// XP_225628	NM_001191693 /// XM_001074395 /// XM_225628
1395260_at	---	---	---	---
1395302_at	---	---	---	---
1395308_at	Tmem127	transmembrane protein 127	NP_001094448	NM_001100978
1395318_at	LOC680231	similar to chromodomain helicase DNA binding protein 9	XP_002725429 /// XP_002725430 /// XP_002728634	XM_002725383 /// XM_002725384 /// XM_002728588
1395353_at	RGD1306148	similar to KIAA0368	---	XR_085838 /// XR_086255
1395416_at	Ncoa5	nuclear receptor coactivator 5	NP_001100013	NM_001106543
1395431_at	---	---	---	---
1395483_at	---	---	---	---
1395489_at	Ankrd13d	ankyrin repeat domain 13 family, member D	NP_001101984	NM_001108514
1395502_at	Ppp2r5d	protein phosphatase 2, regulatory subunit B', delta isoform	XP_001062510 /// XP_001065844	XM_001062510 /// XM_001065844
1395515_at	Bhlhb9	basic helix-loop-helix domain containing, class B, 9	NP_997494	NM_207611
1395559_at	---	---	---	---
1395633_at	---	---	---	---
1395667_at	RGD1565983	similar to apurinic/apyrimidinic endonuclease 2	NP_001073361	NM_001079892
1395706_at	Lingo1	leucine rich repeat and Ig domain containing 1	NP_001094192	NM_001100722
1395748_at	---	---	---	---
1395784_at	---	---	---	---
1395787_at	Papolg	poly(A) polymerase gamma	NP_001100714	NM_001107244
1395868_at	---	---	---	---
1395891_at	---	---	---	---
1395991_at	Rimbp2	RIMS binding protein 2	NP_001093958	NM_001100488
1395994_at	---	---	---	---
1396012_at	---	---	---	---
1396078_at	Krit1	KRIT1, ankyrin repeat containing	NP_001102088	NM_001108618
1396120_at	---	---	---	---
1396159_at	Lama5	laminin, alpha 5	NP_001178538 /// XP_001060527 /// XP_215963	NM_001191609 /// XM_001060527 /// XM_215963
1396190_x_at	---	---	---	---
1396217_at	---	---	---	---
1396228_at	RGD1308958	similar to chromosome 9 open reading frame 5	XP_001059736 /// XP_216388	XM_001059736 /// XM_216388
1396231_at	Rasal3	RAS protein activator like 3	NP_001128034	NM_001134562
1396309_at	Tbc1d19	TBC1 domain family, member 19	NP_001099478	NM_001106008
1396310_at	---	---	---	---
1396315_at	Ccdc112	coiled-coil domain containing 112	NP_001102594	NM_001109124
1396316_at	---	---	---	---
1396361_at	---	---	---	---
1396443_at	---	---	---	---
1396478_at	Tmem164	transmembrane protein 164	NP_001102484	NM_001109014
1396520_at	---	---	---	---
1396604_at	Clasp2	cytoplasmic linker associated protein 2	NP_446174	NM_053722
1396670_at	---	---	---	---
1396679_at	---	---	---	---
1396684_at	Pnpla7	patatin-like phospholipase domain containing 7	NP_653339	NM_144738
1396719_at	---	---	---	---
1396729_at	Fer1l5	fer-1-like 5 (C. elegans)	---	XR_085913 /// XR_086337
1396760_at	---	---	---	---
1396778_at	---	---	---	---
1396839_at	---	---	---	---
1396861_at	RGD1566001	similar to DNA segment, Chr 4, Brigham & Womens Genetics 0951 expressed	NP_001102733	NM_001109263
1396864_at	---	---	---	---
1396890_at	Dclk2	doublecortin-like kinase 2	NP_001009691 /// NP_001182761	NM_001009691 /// NM_001195832
1396903_at	---	---	---	---
1396998_at	---	---	---	---
1397010_at	---	---	---	---
1397015_at	Etv1	ets variant 1	NP_001102179 /// NP_001156628	NM_001108709 /// NM_001163156
1397023_at	---	---	---	---
1397088_at	---	---	---	---
1397301_at	---	---	---	---
1397352_at	---	---	---	---
1397369_at	---	---	---	---
1397372_at	Mobkl1b	MOB1, Mps One Binder kinase activator-like 1B (yeast)	NP_001029063	NM_001033891
1397385_at	---	---	---	---
1397441_at	Ttc13	tetratricopeptide repeat domain 13	NP_001129634	NM_001136162
1397486_x_at	---	---	---	---
1397496_at	---	---	---	---
1397518_at	---	---	---	---
1397564_at	---	---	---	---
1397581_at	Rhov	ras homolog gene family, member V	NP_612551	NM_138542
1397660_at	---	---	---	---
1397705_at	Nlgn2	neuroligin 2	NP_446444	NM_053992
1397716_at	Klhdc2	Kelch domain containing 2	NP_001029305	NM_001034133
1397779_at	---	---	---	---
1397839_at	Rab15	RAB15, member RAS oncogene family	NP_942044	NM_198749
1397864_at	---	---	---	---
1397935_at	---	---	---	---
1397951_at	---	---	---	---
1397993_at	---	---	---	---
1397999_at	---	---	---	---
1398073_at	---	---	---	---
1398077_at	---	---	---	---
1398123_at	---	---	---	---
1398164_at	---	---	---	---
1398231_at	---	---	---	---
1398272_at	B4galnt1	beta-1,4-N-acetyl-galactosaminyl transferase 1	NP_074051	NM_022860
1398281_at	Ocln	occludin	NP_112619	NM_031329
1398425_at	Fam110b	family with sequence similarity 110, member B	NP_001019512	NM_001024341
1398438_at	Gtpbp3	GTP binding protein 3	NP_001011919	NM_001011919
1398456_a_at	---	---	---	---
1398472_at	Peo1	progressive external ophthalmoplegia 1	NP_001101069	NM_001107599
1398483_at	Rgs17	regulator of G-protein signaling 17	NP_001100929	NM_001107459
1398557_at	Ikzf5	IKAROS family zinc finger 5	NP_001101025	NM_001107555
1398624_x_at	Tubb4	tubulin, beta 4	NP_543158	NM_080882
1398626_s_at	Actr2	ARP2 actin-related protein 2 homolog (yeast)	NP_001009268	NM_001009268
1398688_at	Spink5	serine peptidase inhibitor, Kazal type 5	NP_001164077 /// XP_001056195 /// XP_002727311 /// XP_002728590 /// XP_341608	NM_001170606 /// XM_001056195 /// XM_002727265 /// XM_002728544 /// XM_341607
1398729_s_at	LOC682058	similar to nucleolar protein with MIF4G domain 1	XP_001059617	XM_001059617
1398742_at	---	---	---	---
1398750_at	Calr	calreticulin	NP_071794	NM_022399
1398756_at	Npm1	nucleophosmin (nucleolar phosphoprotein B23, numatrin)	NP_037124	NM_012992
1398785_at	Men1	multiple endocrine neoplasia 1	NP_062081	NM_019208
1398846_at	Eif5	eukaryotic translation initiation factor 5	NP_064460	NM_020075
1398871_at	Rpl17	ribosomal protein L17	NP_958818	NM_201415
1398943_at	Lage3	L antigen family, member 3	NP_001099815	NM_001106345
1398964_at	---	---	---	---
1399032_at	Ercc1	excision repair cross-complementing rodent repair deficiency, complementation group 1	NP_001099698	NM_001106228
1399055_at	Brd7	bromodomain containing 7	NP_001101910	NM_001108440
1399079_at	---	---	---	---
1399099_at	Hnrnpul1	heterogeneous nuclear ribonucleoprotein U-like 1	NP_001101947	NM_001108477
1399134_at	Pot1a	protection of telomeres 1A	NP_001019493	NM_001024322
1399156_at	Arid2	AT rich interactive domain 2 (Arid-rfx like)	XP_001059099 /// XP_345868	XM_001059099 /// XM_345867
1371689_at	---	---	---	---
1371766_at	---	---	---	---
1372257_at	---	---	---	---
1373165_at	---	---	---	---
1373998_at	---	---	---	---
1375103_at	---	---	---	---
1375218_at	---	---	---	---
1375321_at	---	---	---	---
1375437_at	---	---	---	---
1375723_at	---	---	---	---
1375790_at	---	---	---	---
1375927_at	---	---	---	---
1376284_at	---	---	---	---
1376479_at	Mast3	Microtubule associated serine/threonine kinase 3	NP_001128268	NM_001134796
1376552_at	---	---	---	---
1376655_at	---	---	---	---
1376886_at	---	---	---	---
1376975_at	---	---	---	---
1377229_at	---	---	---	---
1377413_at	---	---	---	---
1377467_at	Smad6	SMAD family member 6	NP_001102472	NM_001109002
1377592_at	Zfpm2	Zinc finger protein, multitype 2	NP_001123973	NM_001130501
1377805_at	---	---	---	---
1377969_at	---	---	---	---
1378058_at	---	---	---	---
1378131_at	---	---	---	---
1378183_at	---	---	---	---
1378253_at	---	---	---	---
1378417_at	---	---	---	---
1378516_at	---	---	---	---
1378685_at	LOC689836	Hypothetical protein LOC689836	XP_001072209	XM_001072209
1378808_at	---	---	---	---
1378810_at	---	---	---	---
1378860_at	---	---	---	---
1378903_at	---	---	---	---
1379106_at	---	---	---	---
1379388_at	---	---	---	---
1379416_at	---	---	---	---
1379454_at	---	---	---	---
1379600_at	---	---	---	---
1379624_at	---	---	---	---
1379720_at	---	---	---	---
1379787_at	Uck1	Uridine-cytidine kinase 1	NP_001101301	NM_001107831
1379926_at	---	---	---	---
1380094_a_at	Zfp212	Zinc finger protein 212	XP_001053455 /// XP_231749	XM_001053455 /// XM_231749
1380352_at	---	---	---	---
1380362_at	Sephs1	Selenophosphate synthetase 1	NP_001098100	NM_001104630
1380401_at	---	---	---	---
1380535_at	---	---	---	---
1380605_at	---	---	---	---
1380770_at	---	---	---	---
1380780_at	---	---	---	---
1380923_at	---	---	---	---
1380928_at	---	---	---	---
1381107_at	---	---	---	---
1381249_at	---	---	---	---
1381250_at	---	---	---	---
1381283_at	---	---	---	---
1381360_at	---	---	---	---
1381520_at	---	---	---	---
1381595_at	---	---	---	---
1381668_at	---	---	---	---
1381752_at	---	---	---	---
1381959_at	---	---	---	---
1382318_at	---	---	---	---
1382405_at	---	---	---	---
1382432_at	---	---	---	---
1382761_at	Pde7a	Phosphodiesterase 7A	NP_112342	NM_031080
1382905_at	---	---	---	---
1382915_at	---	---	---	---
1382979_at	---	---	---	---
1383262_at	---	---	---	---
1383511_at	---	---	---	---
1383566_at	---	---	---	---
1383760_at	Dph3	DPH3, KTI11 homolog (S. cerevisiae)	NP_001128322	NM_001134850
1383919_at	---	---	---	---
1383954_at	---	---	---	---
1383972_at	---	---	---	---
1384077_at	---	---	---	---
1384357_at	---	---	---	---
1384460_at	---	---	---	---
1384652_at	Htatsf1	HIV-1 Tat specific factor 1	NP_001101729	NM_001108259
1384683_at	---	---	---	---
1384715_at	---	---	---	---
1384772_at	---	---	---	---
1385070_at	---	---	---	---
1385281_at	---	---	---	---
1385642_at	---	---	---	---
1385893_at	---	---	---	---
1386056_at	---	---	---	---
1386183_at	---	---	---	---
1386292_at	---	---	---	---
1386404_at	---	---	---	---
1388495_at	---	---	---	---
1388796_at	Gosr1	Golgi SNAP receptor complex member 1	NP_446036	NM_053584
1388818_at	---	---	---	---
1389337_at	---	---	---	---
1389440_at	---	---	---	---
1389976_at	---	---	---	---
1390090_at	---	---	---	---
1390296_at	---	---	---	---
1390495_at	---	---	---	---
1390635_at	---	---	---	---
1390680_at	---	---	---	---
1391026_at	---	---	---	---
1391159_at	Obsl1	Obscurin-like 1	XP_001062053 /// XP_343600	XM_001062053 /// XM_343599
1391674_at	---	---	---	---
1391677_at	Ifnar1	Interferon (alpha, beta and omega) receptor 1	NP_001099363	NM_001105893
1391725_at	---	---	---	---
1391947_at	---	---	---	---
1392004_at	---	---	---	---
1392023_at	---	---	---	---
1392106_at	---	---	---	---
1392137_at	---	---	---	---
1392187_at	---	---	---	---
1392526_at	---	---	---	---
1393143_at	---	---	---	---
1393380_at	---	---	---	---
1393442_at	---	---	---	---
1393542_at	---	---	---	---
1393570_at	---	---	---	---
1393624_at	---	---	---	---
1393923_at	---	---	---	---
1394207_at	---	---	---	---
1394390_at	---	---	---	---
1394557_at	---	---	---	---
1394632_at	---	---	---	---
1394719_at	---	---	---	---
1394804_at	---	---	---	---
1394872_x_at	---	---	---	---
1394896_at	---	---	---	---
1394978_at	---	---	---	---
1395148_at	Ptprd	Protein tyrosine phosphatase, receptor type, D	XP_001067936 /// XP_233065	XM_001067936 /// XM_233065
1395205_at	---	---	---	---
1395263_at	---	---	---	---
1395438_at	---	---	---	---
1395664_at	---	---	---	---
1395735_at	RGD1310271	Similar to hypothetical protein MGC45873	XP_233727	XM_233727
1395741_at	Mgea5	Meningioma expressed antigen 5 (hyaluronidase)	NP_571979	NM_131904
1395965_at	---	---	---	---
1396213_at	---	---	---	---
1396249_at	---	---	---	---
1396363_at	---	---	---	---
1396440_at	---	---	---	---
1396512_at	---	---	---	---
1396609_at	---	---	---	---
1396650_at	---	---	---	---
1396734_at	---	---	---	---
1396756_at	---	---	---	---
1396828_at	---	---	---	---
1396867_at	Rln3	Relaxin 3	NP_733767	NM_170667
1396916_at	---	---	---	---
1396942_at	---	---	---	---
1397099_at	---	---	---	---
1397134_at	---	---	---	---
1397474_at	---	---	---	---
1397500_x_at	---	---	---	---
1397752_at	---	---	---	---
1397899_at	---	---	---	---
1397969_at	---	---	---	---
1397982_at	---	---	---	---
1398050_at	---	---	---	---
1398087_at	---	---	---	---
1398089_at	---	---	---	---
1398178_at	---	---	---	---
1398397_at	---	---	---	---
1398454_at	---	---	---	---
1398517_at	---	---	---	---
1398969_at	---	---	---	---
AFFX_Rat_GAPDH_M_at	Gapdh	glyceraldehyde-3-phosphate dehydrogenase	NP_058704	NM_017008
