# Supplementary material for: Mitochondrial Biogenesis Drives a Vicious Cycle of Metabolic Insufficiency and Mitochondrial DNA Deletion Mutation Accumulation in Aged Rat Skeletal Muscle Fibers
Source: PLoS One. 2013 Mar 13;8(3):e59006. doi: 10.1371/journal.pone.0059006 (PMC3596334; doi:10.1371/journal.pone.0059006)
Supplement: Table S2 — Genes detected in Control Fibers. (XLSX) [file pone.0059006.s004.xlsx]

## Sheet: Control
Probe Set ID	Gene Symbol	Gene Title	RefSeq Protein ID	RefSeq Transcript ID
1367514_at	LOC361635	similar to RIKEN cDNA 9030624J02	NP_001017463	NM_001017463
1367515_at	Cnot7	CCR4-NOT transcription complex, subunit 7	NP_001100783	NM_001107313
1367525_at	Thrap3	thyroid hormone receptor associated protein 3	NP_001009693	NM_001009693
1367527_at	LOC686774	similar to Importin-8 (Imp8) (Ran-binding protein 8) (RanBP8)	---	XR_085827
1367544_at	Rnf111	ring finger protein 111	NP_001100306	NM_001106836
1367557_s_at	Gapdh	glyceraldehyde-3-phosphate dehydrogenase	NP_058704	NM_017008
1367579_a_at	Tuba1a /// Tuba1b /// Tuba1c	tubulin, alpha 1A /// tubulin, alpha 1B /// tubulin, alpha 1C	NP_001011995 /// NP_001037735 /// NP_071634	NM_001011995 /// NM_001044270 /// NM_022298
1367698_a_at	2012-09-09	septin 9	NP_001106969 /// NP_114025 /// NP_789826	NM_001113497 /// NM_031837 /// NM_176856
1367704_at	Ap2b1	adaptor-related protein complex 2, beta 1 subunit	NP_542150	NM_080583
1367803_at	Nup54	nucleoporin 54	NP_059057	NM_017361
1367831_at	Tp53	tumor protein p53	NP_112251	NM_030989
1367856_at	G6pd	glucose-6-phosphate dehydrogenase	NP_058702	NM_017006
1367857_at	Fads1	fatty acid desaturase 1	NP_445897	NM_053445
1367877_at	Slc11a2	solute carrier family 11 (proton-coupled divalent metal ion transporters), member 2	NP_037305	NM_013173
1367944_at	Chst10	carbohydrate sulfotransferase 10	NP_536322	NM_080397
1367946_at	Pdlim1	PDZ and LIM domain 1	NP_059061	NM_017365
1367992_at	Scg5	secretogranin V	NP_037307	NM_013175
1368300_at	Adora2a	adenosine A2a receptor	NP_445746	NM_053294
1368356_a_at	Erap1	endoplasmic reticulum aminopeptidase 1	NP_110463	NM_030836
1368371_at	Kcnq1	potassium voltage-gated channel, KQT-like subfamily, member 1	NP_114462	NM_032073
1368423_at	Retnla	resistin like alpha	NP_445785	NM_053333
1368455_at	Nkg7	natural killer cell group 7 sequence	NP_598224	NM_133540
1368484_at	Abcb9	ATP-binding cassette, sub-family B (MDR/TAP), member 9	NP_071574	NM_022238
1368504_at	Lamp1	lysosomal-associated membrane protein 1	NP_036989	NM_012857
1368513_at	Enpep	glutamyl aminopeptidase	NP_071587	NM_022251
1368521_at	Napsa	napsin A aspartic peptidase	NP_113858	NM_031670
1368547_at	Clec2d	C-type lectin domain family 2, member d	NP_569086	NM_130402
1368556_at	Vegp2	von Ebners gland protein 2	NP_446026	NM_053574
1368768_at	Scn11a	sodium channel, voltage-gated, type XI, alpha	NP_062138	NM_019265
1368810_a_at	Mbp	myelin basic protein	NP_001020460 /// NP_001020462 /// NP_001020463 /// NP_001020464 /// NP_001020465 /// NP_058722	NM_001025289 /// NM_001025291 /// NM_001025292 /// NM_001025293 /// NM_001025294 /// NM_017026
1368841_at	Tcf4	transcription factor 4	NP_445821	NM_053369
1368855_at	Ighmbp2	immunoglobulin mu binding protein 2	NP_113774	NM_031586
1368887_at	---	---	---	---
1368957_at	Gng7	guanine nucleotide binding protein (G protein), gamma 7	NP_077052	NM_024138
1369040_at	Cdc42bpa	CDC42 binding protein kinase alpha	NP_446109	NM_053657
1369063_at	Anp32a	acidic (leucine-rich) nuclear phosphoprotein 32 family, member A	NP_037035	NM_012903
1369089_at	Prkcg	protein kinase C, gamma	NP_036760	NM_012628
1369100_at	Nlrp6	NLR family, pyrin domain containing 6	NP_599202	NM_134375
1369110_x_at	RT1-EC2	RT1 class Ib, locus EC2	NP_036777	NM_012645
1369112_at	Chrm3	cholinergic receptor, muscarinic 3	NP_036659	NM_012527
1369167_at	Gfra2	GDNF family receptor alpha 2	NP_036882	NM_012750
1369189_at	Ppyr1	pancreatic polypeptide receptor 1	NP_113769	NM_031581
1369249_at	Ankh	ankylosis, progressive homolog (mouse)	NP_446166	NM_053714
1369250_at	Slc28a1	solute carrier family 28 (sodium-coupled nucleoside transporter), member 1	NP_446315	NM_053863
1369341_a_at	Magi2	membrane associated guanylate kinase, WW and PDZ domain containing 2	NP_446073	NM_053621
1369362_at	Tsc1	tuberous sclerosis 1	NP_068626	NM_021854
1369408_at	Dbc1	deleted in bladder cancer 1 (human)	NP_536730	NM_080482
1369494_a_at	Ghrhr	growth hormone releasing hormone receptor	NP_036982	NM_012850
1369608_at	Fgf16	fibroblast growth factor 16	NP_068639	NM_021867
1369621_s_at	Fkbp1a	FK506 binding protein 1a	NP_037234	NM_013102
1369641_at	Pafah1b2	platelet-activating factor acetylhydrolase, isoform 1b, subunit 2	NP_071782	NM_022387
1369659_at	Cga	glycoprotein hormones, alpha polypeptide	NP_446370	NM_053918
1369707_at	Myo9a	myosin IXA	NP_599162	NM_134335
1369729_at	Arl5a	ADP-ribosylation factor-like 5A	NP_446431	NM_053979
1369799_at	Abat	4-aminobutyrate aminotransferase	NP_112265	NM_031003
1369945_at	Grid1	glutamate receptor, ionotropic, delta 1	NP_077354	NM_024378
1369983_at	Ccl5	chemokine (C-C motif) ligand 5	NP_112378	NM_031116
1370227_at	Prl8a7	prolactin family 8, subfamily a, member 7	NP_071982	NM_022537
1370265_at	Arrb2	arrestin, beta 2	NP_037043	NM_012911
1370279_at	Cryaa	crystallin, alpha A	NP_036666	NM_012534
1370288_a_at	Tpm1	tropomyosin 1, alpha	NP_001029240 /// NP_001029241 /// NP_001029242 /// NP_001029243 /// NP_001029244 /// NP_001029245 /// NP_001029246 /// NP_001029247 /// NP_062004	NM_001034068 /// NM_001034069 /// NM_001034070 /// NM_001034071 /// NM_001034072 /// NM_001034073 /// NM_001034074 /// NM_001034075 /// NM_019131
1370396_x_at	Rup2	urinary protein 2	NP_001030122	NM_001034950
1370429_at	RT1-EC2	RT1 class Ib, locus EC2	NP_036777	NM_012645
1370457_at	Testin	testin gene	NP_775155	NM_173132
1370462_at	Hmmr	hyaluronan mediated motility receptor (RHAMM)	NP_037096	NM_012964
1370554_at	Uchl3	ubiquitin carboxyl-terminal esterase L3 (ubiquitin thiolesterase)	NP_001103635	NM_001110165
1370667_at	Slc9a4	solute carrier family 9 (sodium/hydrogen exchanger), member 4	NP_775121	NM_173098
1370685_at	Trpv1	transient receptor potential cation channel, subfamily V, member 1	NP_114188	NM_031982
1370785_s_at	Tomm20	translocase of outer mitochondrial membrane 20 homolog (yeast)	NP_690918	NM_152935
1370787_at	Bcl2l11	BCL2-like 11 (apoptosis facilitator)	NP_072134 /// NP_741985 /// NP_741986	NM_022612 /// NM_171988 /// NM_171989
1370833_at	Pex5l	peroxisomal biogenesis factor 5-like	NP_775175	NM_173152
1370870_at	Me1	malic enzyme 1, NADP(+)-dependent, cytosolic	NP_036732	NM_012600
1370882_at	RT1-DMb	RT1 class II, locus DMb	NP_942035	NM_198740
1370883_at	RT1-Da	RT1 class II, locus Da	NP_001008847	NM_001008847
1370893_at	Acaca	acetyl-coenzyme A carboxylase alpha	NP_071529	NM_022193
1370962_at	Parm1	prostate androgen-regulated mucin-like protein 1	NP_775137	NM_173114
1370987_at	Spn	sialophorin	XP_001080140 /// XP_344965	XM_001080140 /// XM_344964
1370999_at	Spag5	sperm associated antigen 5	NP_001037689	NM_001044224
1371067_at	Adam6	a disintegrin and metallopeptidase domain 6	NP_620261	NM_138906
1371092_at	LOC286960	preprotrypsinogen IV	NP_775423	NM_173301
1371125_at	Kif2a	kinesin family member 2A	XP_001065116 /// XP_001065173 /// XP_002729050 /// XP_345151	XM_001065116 /// XM_001065173 /// XM_002729004 /// XM_345150
1371203_at	Prkci	protein kinase C, iota	NP_114448	NM_032059
1371250_at	Pf4	platelet factor 4	NP_001007730	NM_001007729
1371254_at	Uqcrfs1	ubiquinol-cytochrome c reductase, Rieske iron-sulfur polypeptide 1	NP_001008888	NM_001008888
1371287_at	Gap43	growth associated protein 43	NP_058891	NM_017195
1371391_at	---	---	---	---
1371395_at	Cbx3	chromobox homolog 3 (HP1 gamma homolog, Drosophila)	NP_001008314	NM_001008313
1371469_at	Chp	calcium binding protein p22	NP_077053	NM_024139
1371481_at	Reep5	receptor accessory protein 5	NP_001102358	NM_001108888
1371495_at	M6pr	mannose-6-phosphate receptor, cation dependent	NP_001007701	NM_001007700
1371548_at	Mrps25	mitochondrial ribosomal protein S25	NP_001020579	NM_001025408
1371586_at	Mrpl48	mitochondrial ribosomal protein L48	NP_001099752	NM_001106282
1371596_at	Rnps1	ribonucleic acid binding protein S1	NP_001011890	NM_001011890
1371618_s_at	Tubb3	tubulin, beta 3	NP_640347	NM_139254
1371670_at	Exosc4	exosome component 4	NP_001128332	NM_001134860
1371708_at	Car6	carbonic anhydrase 6	NP_001128313	NM_001134841
1371736_at	RGD1565192	similar to 1810013D10Rik protein	NP_001128111	NM_001134639
1371786_at	Trim35	tripartite motif-containing 35	NP_001020313	NM_001025142
1371835_at	---	---	---	---
1371861_at	---	---	---	---
1371870_at	---	---	---	---
1371875_at	Manba	mannosidase, beta A, lysosomal	NP_001026825	NM_001031655
1371898_at	Kcnk5	potassium channel, subfamily K, member 5	NP_001034605	NM_001039516
1371899_at	Prkra	protein kinase, interferon inducible double stranded RNA dependent activator	NP_001019951	NM_001024780
1371942_at	Gstt3	glutathione S-transferase, theta 3	NP_001131115	NM_001137643
1372129_at	Tbc1d9b	TBC1 domain family, member 9B	NP_001101744	NM_001108274
1372135_at	LOC684352	similar to twinfilin-like protein	NP_001128710	NM_001135238
1372235_at	---	---	---	---
1372259_at	Dek	DEK oncogene	NP_001004255	NM_001004255
1372272_at	LOC692032	Hypothetical protein LOC692032	XP_001081273	XM_001081273
1372339_at	Cdc26	cell division cycle 26	NP_001013258	NM_001013240
1372399_at	Cobra1	cofactor of BRCA1	NP_001101287	NM_001107817
1372401_at	Nans	N-acetylneuraminic acid synthase	NP_001100125	NM_001106655
1372407_at	Tmod4	tropomodulin 4	NP_001099919	NM_001106449
1372409_at	Mad2l1bp	MAD2L1 binding protein	NP_001009699	NM_001009699
1372456_at	Mrps31	mitochondrial ribosomal protein S31	NP_001099561	NM_001106091
1372547_at	RGD1306583	similar to RIKEN cDNA 2410002O22 gene	NP_001013930	NM_001013908
1372561_at	Smap2	small ArfGAP2	NP_001094139	NM_001100669
1372589_at	LOC683512	similar to Basic FGF-repressed Zic-binding protein (mbFZb)	NP_001102916	NM_001109446
1372604_at	---	---	---	---
1372627_at	Sugt1	SGT1, suppressor of G2 allele of SKP1 (S. cerevisiae)	NP_001013069	NM_001013051
1372680_at	Leng4	leukocyte receptor cluster (LRC) member 4	NP_001128450	NM_001134978
1372702_at	Prp2l1	proline rich protein 2-like 1	XP_001081550 /// XP_002727873	XM_001081550 /// XM_002727827
1372748_at	Tbc1d2b	TBC1 domain family, member 2B	NP_001101645	NM_001108175
1372806_at	Vps35	vacuolar protein sorting 35 homolog (S. cerevisiae)	NP_001099188	NM_001105718
1372923_at	Pex11b	Peroxisomal biogenesis factor 11 beta	NP_001020855	NM_001025684
1372940_at	RGD1562339	RGD1562339	XP_001058431 /// XP_579785	XM_001058431 /// XM_579785
1373028_at	Ryk	receptor-like tyrosine kinase	NP_536327	NM_080402
1373043_at	Sdf2l1	stromal cell-derived factor 2-like 1	NP_001102903	NM_001109433
1373117_at	Uhrf2	ubiquitin-like with PHD and ring finger domains 2	NP_001101055	NM_001107585
1373127_at	---	---	---	---
1373297_at	---	---	---	---
1373307_at	Mon1a	MON1 homolog A (yeast)	NP_001119756	NM_001126284
1373348_at	---	---	---	---
1373364_at	Eif4g3	eukaryotic translation initiation factor 4 gamma, 3	NP_001100163	NM_001106693
1373380_at	Zc3h15	zinc finger CCCH-type containing 15	NP_001010963	NM_001010963
1373426_at	Mapk1	mitogen activated protein kinase 1	NP_446294	NM_053842
1373447_at	Hn1l	hematological and neurological expressed 1-like	NP_001013200	NM_001013182
1373452_at	Rcl1	RNA terminal phosphate cyclase-like 1	NP_001013170	NM_001013152
1373458_at	Bex4	brain expressed gene 4	NP_001032643	NM_001037554
1373483_at	Kank3	KN motif and ankyrin repeat domains 3	NP_001102459	NM_001108989
1373491_at	Gba	glucosidase, beta, acid	NP_001121111	NM_001127639
1373509_at	Nsun4	NOL1/NOP2/Sun domain family, member 4	NP_001100148	NM_001106678
1373536_at	---	---	---	---
1373543_at	---	---	---	---
1373563_at	Snrnp27	small nuclear ribonucleoprotein 27kDa (U4/U6.U5)	NP_001102106	NM_001108636
1373572_at	Gtpbp5	GTP binding protein 5	NP_001013946	NM_001013924
1373589_at	Mtmr3	myotubularin related protein 3	NP_001012038	NM_001012038
1373633_at	---	---	---	---
1373664_at	Pigc	phosphatidylinositol glycan anchor biosynthesis, class C	NP_001012207	NM_001012207
1373675_at	Glrx2	glutaredoxin 2	NP_001013052	NM_001013034
1373691_at	---	---	---	---
1373738_at	LOC686999	similar to M phase phosphoprotein 6	NP_001123353	NM_001129881
1373739_at	---	---	---	---
1373875_at	RGD1308261	similar to RIKEN cDNA 1190005P17	NP_001127936	NM_001134464
1373887_at	---	---	---	---
1373888_at	Ap3b1	adaptor-related protein complex 3, beta 1 subunit	NP_001101116	NM_001107646
1373957_at	Reln	reelin	NP_536319	NM_080394
1373980_at	LOC688393	similar to XPA binding protein 1	NP_001121044	NM_001127572
1374007_at	Slu7	SLU7 splicing factor homolog (S. cerevisiae)	NP_001094020	NM_001100550
1374021_at	Wipi1	WD repeat domain, phosphoinositide interacting 1	NP_001120769	NM_001127297
1374096_at	---	---	---	---
1374253_at	RGD1307235	similar to RIKEN cDNA 2310035C23	NP_001128018	NM_001134546
1374325_at	---	---	---	---
1374348_at	Otud7b	OTU domain containing 7B	NP_001101167	NM_001107697
1374358_at	RGD1307648	similar to CG13901-PA	NP_001013927	NM_001013905
1374404_at	Jun	Jun oncogene	NP_068607	NM_021835
1374550_at	Mknk1	MAP kinase-interacting serine/threonine kinase 1	NP_001037732	NM_001044267
1374612_at	Papd5	PAP associated domain containing 5	NP_001100886	NM_001107416
1374624_at	Galnt11	UDP-N-acetyl-alpha-D-galactosamine:polypeptide N-acetylgalactosaminyltransferase 11 (GalNAc-T11)	NP_955425	NM_199393
1374650_at	Nedd9	neural precursor cell expressed, developmentally down-regulated 9	NP_001011922	NM_001011922
1374727_at	Dnajb12	DnaJ (Hsp40) homolog, subfamily B, member 12	NP_001013929	NM_001013907
1374761_at	Gga1	golgi associated, gamma adaptin ear containing, ARF binding protein 1	NP_001011994	NM_001011994
1374831_at	Athl1	ATH1, acid trehalase-like 1 (yeast)	XP_002725791 /// XP_002728877	XM_002725745 /// XM_002728831
1374888_at	Ccdc49	coiled-coil domain containing 49	NP_001101765	NM_001108295
1374908_at	---	---	---	---
1374940_at	Usp36	ubiquitin specific peptidase 36	NP_001100539	NM_001107069
1374943_at	RGD1311378	similar to RIKEN cDNA 2010011I20	NP_001100017	NM_001106547
1374950_at	---	---	---	---
1375000_at	---	---	---	---
1375020_at	Rin3	Ras and Rab interactor 3	NP_001101522	NM_001108052
1375055_at	Jsrp1	junctional sarcoplasmic reticulum protein 1	NP_001103061	NM_001109591
1375086_at	---	---	---	---
1375107_at	COX2	COXII	YP_665632	---
1375123_at	Sox4	SRY (sex determining region Y)-box 4	XP_001068302 /// XP_344595	XM_001068302 /// XM_344594
1375180_at	---	---	---	---
1375195_at	---	---	---	---
1375199_at	---	---	---	---
1375316_at	---	---	---	---
1375349_at	---	---	---	---
1375468_at	Abcc5	ATP-binding cassette, sub-family C (CFTR/MRP), member 5	NP_446376	NM_053924
1375485_at	Prrx1	paired related homeobox 1	NP_722543	NM_153821
1375487_at	---	---	---	---
1375523_at	Marcks	Myristoylated alanine rich protein kinase C substrate	XP_002729011	XM_002728965
1375580_at	Dpp9	dipeptidyl peptidase 9	XP_001061312 /// XP_217309	XM_001061312 /// XM_217309
1375588_at	Fgd6	FYVE, RhoGEF and PH domain containing 6	NP_001131117	NM_001137645
1375592_at	---	---	---	---
1375593_at	---	---	---	---
1375646_at	Efcab2	EF-hand calcium binding domain 2	NP_001099447	NM_001105977
1375672_at	---	---	---	---
1375768_at	Jund	jun D proto-oncogene	NP_620230	NM_138875
1375792_at	Znf532	zinc finger protein 532	NP_001100852	NM_001107382
1375823_at	---	---	---	---
1375905_at	Ttyh1	tweety homolog 1 (Drosophila)	NP_001099695	NM_001106225
1375918_at	Znf830	zinc finger protein 830	NP_001032437	NM_001037360
1375981_a_at	Suv39h1	suppressor of variegation 3-9 homolog 1 (Drosophila)	NP_001100426	NM_001106956
1376006_at	---	---	---	---
1376111_at	---	---	---	---
1376200_at	MGC72974	hypothetical LOC316976	NP_942067	NM_198772
1376208_at	---	---	---	---
1376235_at	---	---	---	---
1376299_at	Jarid1a	jumonji, AT rich interactive domain 1A (Rbp2 like)	XP_002726529 /// XP_002729471	XM_002726483 /// XM_002729425
1376379_a_at	RGD1309906	similar to RIKEN cDNA 2310004I24 gene	NP_001009246	NM_001009246
1376399_at	---	---	---	---
1376498_at	Rilpl1	Rab interacting lysosomal protein-like 1	NP_001178594 /// XP_001079000 /// XP_002724863 /// XP_222150	NM_001191665 /// XM_001079000 /// XM_002724817 /// XM_222150
1376511_at	Nsun5	NOL1/NOP2/Sun domain family, member 5	NP_001178522 /// XP_001071177 /// XP_213749	NM_001191593 /// XM_001071177 /// XM_213749
1376513_a_at	---	---	---	---
1376537_at	Ptpn3	Protein tyrosine phosphatase, non-receptor type 3	XP_001055793 /// XP_001059757	XM_001055793 /// XM_001059757
1376543_at	---	---	---	---
1376558_at	Shisa7	shisa homolog 7 (Xenopus laevis)	NP_001138647	NM_001145175
1376584_at	Ppm1l	protein phosphatase 1 (formerly 2C)-like	NP_001101151	NM_001107681
1376585_at	Mrpl50	mitochondrial ribosomal protein L50	NP_001102135	NM_001108665
1376624_at	---	---	---	---
1376627_at	---	---	---	---
1376664_at	Slc7a6os	solute carrier family 7, member 6 opposite strand	NP_647544	NM_139328
1376681_at	Rrp8	ribosomal RNA processing 8, methyltransferase, homolog (yeast)	NP_001008347	NM_001008346
1376730_at	Pfdn2	prefoldin subunit 2	NP_001102946	NM_001109476
1376791_at	Ankrd43	ankyrin repeat domain 43	XP_001073996 /// XP_573089	XM_001073996 /// XM_573089
1376927_at	Lrrc14b	leucine rich repeat containing 14B	NP_001102803	NM_001109333
1376995_at	Foxd4	forkhead box D4	XP_001055972 /// XP_001078871	XM_001055972 /// XM_001078871
1377080_at	Nradd	neurotrophin receptor associated death domain	NP_640352	NM_139259
1377086_at	C1qtnf3	C1q and tumor necrosis factor related protein 3	NP_001127908	NM_001134436
1377087_at	---	---	---	---
1377088_at	RGD1304644	similar to RIKEN cDNA 2310046K01	NP_001032275	NM_001037198
1377182_at	Itgb3bp	integrin beta 3 binding protein (beta3-endonexin)	NP_001013231	NM_001013213
1377311_at	Emx2	empty spiracles homeobox 2	NP_001102639	NM_001109169
1377347_at	Foxj3	forkhead box J3	NP_001101441	NM_001107971
1377395_at	---	---	---	---
1377408_at	Pla2g6	phospholipase A2, group VI (cytosolic, calcium-independent)	NP_001005560	NM_001005560
1377431_at	RGD1307648	similar to CG13901-PA	NP_001013927	NM_001013905
1377444_at	---	---	---	---
1377501_at	Zfp317	zinc finger protein 317	NP_001128106	NM_001134634
1377502_at	Foxo1	forkhead box O1	NP_001178775 /// XP_001056726 /// XP_342245	NM_001191846 /// XM_001056726 /// XM_342244
1377565_at	Galnt13	UDP-N-acetyl-alpha-D-galactosamine:polypeptide N-acetylgalactosaminyltransferase 13 (GalNAc-T13)	NP_954537	NM_199106
1377676_at	Nucks1	nuclear casein kinase and cyclin-dependent kinase substrate 1	NP_073636	NM_022799
1377728_at	RGD1565641	RGD1565641	NP_001102649	NM_001109179
1377776_at	Wdsub1	WD repeat, sterile alpha motif and U-box domain containing 1	NP_001014201	NM_001014179
1377790_at	Rab11fip1	RAB11 family interacting protein 1 (class I)	NP_001178484 /// NP_001184170 /// XP_001070627 /// XP_002728473	NM_001191555 /// NM_001197241 /// XM_001070627 /// XM_002728427
1377836_at	Zfp280d	zinc finger protein 280D	NP_001101635	NM_001108165
1377863_at	Kdm5b	lysine (K)-specific demethylase 5B	NP_001100647	NM_001107177
1377867_at	RGD1562284	similar to Glutaminyl-peptide cyclotransferase precursor (QC)	NP_001128029	NM_001134557
1377885_at	LOC685203	hypothetical protein LOC685203	XP_001062790 /// XP_002727240	XM_001062790 /// XM_002727194
1377902_a_at	Rad52	RAD52 homolog (S. cerevisiae)	NP_001100087	NM_001106617
1377925_at	---	---	---	---
1377961_at	Zfhx3	zinc finger homeobox 3	XP_001076847 /// XP_002728659 /// XP_226464	XM_001076847 /// XM_002728613 /// XM_226464
1378040_at	Chst14	carbohydrate (N-acetylgalactosamine 4-0) sulfotransferase 14	NP_001103109	NM_001109639
1378055_at	---	---	---	---
1378159_at	---	---	---	---
1378174_at	---	---	---	---
1378239_at	Gaa	glucosidase, alpha, acid	NP_954549	NM_199118
1378281_at	---	---	---	---
1378332_at	Klf3	Kruppel-like factor 3 (basic)	NP_001099212	NM_001105742
1378333_at	---	---	---	---
1378351_at	---	---	---	---
1378470_at	Paqr5	progestin and adipoQ receptor family member V	NP_001014114	NM_001014092
1378499_at	---	---	---	---
1378553_at	LOC685756	Hypothetical protein LOC685756	NP_001102950	NM_001109480
1378661_x_at	LOC100361900	hypothetical protein LOC100361900	XP_002729119	XM_002729073
1378711_x_at	---	---	---	---
1378719_at	---	---	---	---
1378806_at	---	---	---	---
1378858_at	---	---	---	---
1378899_at	Slc35d3	solute carrier family 35, member D3	NP_001100992	NM_001107522
1378914_a_at	LOC308990	hypothetical protein LOC308990	NP_001020172	NM_001025001
1378931_at	---	---	---	---
1378934_at	---	---	---	---
1378971_at	Mllt6	myeloid/lymphoid or mixed-lineage leukemia (trithorax homolog, Drosophila); translocated to, 6	XP_001081378 /// XP_239329	XM_001081378 /// XM_239329
1379063_at	---	---	---	---
1379083_at	Adat3	adenosine deaminase, tRNA-specific 3, TAD3 homolog (S. cerevisiae)	NP_001096831	NM_001103361
1379131_at	RGD1562029	Similar to KIAA2012 protein	---	---
1379163_at	Baz1b	bromodomain adjacent to zinc finger domain, 1B	NP_001178845 /// XP_001077467 /// XP_347167	NM_001191916 /// XM_001077467 /// XM_347166
1379226_at	Aim1l	absent in melanoma 1-like	XP_001066449 /// XP_216539	XM_001066449 /// XM_216539
1379230_at	---	---	---	---
1379326_at	RGD1305679	similar to 9530008L14Rik protein	NP_001014166	NM_001014144
1379429_at	---	---	---	---
1379449_at	Rb1cc1	RB1-inducible coiled-coil 1	NP_001101371	NM_001107901
1379460_at	---	---	---	---
1379492_at	---	---	---	---
1379521_at	Alg3	asparagine-linked glycosylation 3, alpha-1,3- mannosyltransferase homolog (S. cerevisiae)	NP_001135835	NM_001142363 /// NR_024535
1379540_at	---	---	---	---
1379546_at	---	---	---	---
1379593_at	Olig2	oligodendrocyte lineage transcription factor 2	NP_001094027	NM_001100557
1379618_at	---	---	---	---
1379642_at	---	---	---	---
1379722_at	---	---	---	---
1379729_at	Cpsf6	cleavage and polyadenylation specific factor 6	NP_001100255	NM_001106785
1379771_at	---	---	---	---
1379779_at	---	---	---	---
1379780_at	Fam65b	family with sequence similarity 65, member B	NP_001014031	NM_001014009
1379816_at	Fbrsl1	fibrosin-like 1	XP_001080689 /// XP_222254	XM_001080689 /// XM_222254
1379838_at	---	---	---	---
1379847_at	Dysf	dysferlin	NP_001101339	NM_001107869
1380062_at	Mpp6	membrane protein, palmitoylated 6 (MAGUK p55 subfamily member 6)	NP_001128454	NM_001134982
1380070_at	---	---	---	---
1380080_at	---	---	---	---
1380127_at	---	---	---	---
1380220_at	---	---	---	---
1380233_x_at	---	---	---	---
1380292_at	---	---	---	---
1380384_at	---	---	---	---
1380404_at	---	---	---	---
1380409_at	---	---	---	---
1380420_at	---	---	---	---
1380443_at	Pwp1	PWP1 homolog (S. cerevisiae)	NP_001178806 /// XP_001075998 /// XP_343187	NM_001191877 /// XM_001075998 /// XM_343186
1380487_at	---	---	---	---
1380623_at	Taz	tafazzin	NP_001020919	NM_001025748
1380631_at	LOC100366273	rCG30986-like	XP_002726702 /// XP_002726703	XM_002726656 /// XM_002726657
1380637_at	Megf11	multiple EGF-like-domains 11	XP_001078620 /// XP_002727112	XM_001078620 /// XM_002727066
1380648_at	---	---	---	---
1380697_at	---	---	---	---
1380710_at	---	---	---	---
1380714_at	---	---	---	---
1380734_at	---	---	---	---
1380833_at	Gpld1	glycosylphosphatidylinositol specific phospholipase D1	NP_001093982	NM_001100512
1380847_at	Zmat4	zinc finger, matrin type 4	NP_001128219	NM_001134747
1380918_at	---	---	---	---
1380925_at	---	---	---	---
1380931_at	---	---	---	---
1380953_at	---	---	---	---
1380995_at	---	---	---	---
1381087_at	---	---	---	---
1381109_at	---	---	---	---
1381293_at	---	---	---	---
1381297_at	Arhgef5	Rho guanine nucleotide exchange factor (GEF) 5	XP_001073085 /// XP_342677	XM_001073085 /// XM_342676
1381349_a_at	LOC363188	similar to ubiquitin protein ligase E3 component n-recognin 2	NP_001171542 /// XP_001061882 /// XP_002730065	NM_001178071 /// XM_001061882 /// XM_002730019
1381365_at	---	---	---	---
1381438_at	Tns1	Tensin 1	NP_001178739 /// XP_002727278 /// XP_237286	NM_001191810 /// XM_002727232 /// XM_237286
1381447_at	RGD1311517	similar to RIKEN cDNA 9430015G10	NP_001014094	NM_001014072
1381488_at	---	---	---	---
1381623_at	Sfrs4	splicing factor, arginine/serine-rich 4	NP_001102155	NM_001108685
1381646_at	---	---	---	---
1381695_at	---	---	---	---
1381708_at	Zfyve1	Zinc finger, FYVE domain containing 1	NP_001100213	NM_001106743
1381750_at	---	---	---	---
1381805_at	---	---	---	---
1381819_at	---	---	---	---
1381994_at	---	---	---	---
1382030_at	Gtf2h2	general transcription factor IIH, polypeptide 2	NP_001070896	NM_001077428
1382133_at	---	---	---	---
1382168_at	Elavl3	ELAV (embryonic lethal, abnormal vision, Drosophila)-like 3 (Hu antigen C)	NP_758827	NM_172324
1382191_at	Pias1	protein inhibitor of activated STAT, 1	NP_001100299	NM_001106829
1382245_at	---	---	---	---
1382298_at	---	---	---	---
1382323_at	Cnfn	cornifelin	NP_001102379	NM_001108909
1382348_at	Dhodh	dihydroorotate dehydrogenase	NP_001008553	NM_001008553
1382395_at	---	---	---	---
1382418_at	---	---	---	---
1382425_at	Cyp19a1	cytochrome P450, family 19, subfamily a, polypeptide 1	NP_058781	NM_017085
1382444_at	---	---	---	---
1382468_at	RGD1311345	similar to CG9752-PA	NP_001166907 /// XP_001067219 /// XP_341484	NM_001173436 /// XM_001067219 /// XM_341483
1382495_x_at	---	---	---	---
1382571_at	---	---	---	---
1382585_at	---	---	---	---
1382622_at	Cst7	cystatin F (leukocystatin)	NP_001099993	NM_001106523
1382676_at	Wdr20a	WD repeat domain 20a	NP_001094364	NM_001100894
1382709_at	---	---	---	---
1382747_at	Rttn	rotatin	NP_001163907	NM_001170436
1382806_at	---	---	---	---
1382853_at	LOC683844	similar to RING finger protein 11 (NEDD4 WW domain-binding protein 2) (Sid 1669)	XP_001067720	XM_001067720
1383054_at	Zfp91	zinc finger protein 91	NP_001162591	NM_001169120
1383076_at	RGD1308695	similar to RIKEN cDNA 1200016B10	NP_001099430	NM_001105960
1383091_at	Appbp2	amyloid beta precursor protein (cytoplasmic tail) binding protein 2	NP_001094439	NM_001100969
1383336_at	Pnn	pinin, desmosome associated protein	NP_001102493	NM_001109023
1383470_at	---	---	---	---
1383625_a_at	Zfp259	zinc finger protein 259	NP_001131118	NM_001137646
1383679_at	Rnf31	ring finger protein 31	NP_001102338	NM_001108868
1383697_at	---	---	---	---
1383717_at	Plekhh2	pleckstrin homology domain containing, family H (with MyTH4 domain) member 2	NP_001178699 /// XP_002726716 /// XP_233830	NM_001191770 /// XM_002726670 /// XM_233830
1383733_at	Ak3	Adenylate kinase 3	NP_037350	NM_013218
1383745_at	---	---	---	---
1383796_at	Mosc1	MOCO sulphurase C-terminal domain containing 1	NP_001094281	NM_001100811
1383895_at	Dynlrb2	dynein light chain roadblock-type 2	NP_001101921	NM_001108451
1383897_at	H2afy2	H2A histone family, member Y2	NP_001129279	NM_001135807
1383959_at	Lztr1	leucine-zipper-like transcription regulator 1	NP_001101796	NM_001108326
1383979_at	Mogat2	monoacylglycerol O-acyltransferase 2	NP_001102906	NM_001109436
1384041_at	---	---	---	---
1384067_at	---	---	---	---
1384076_at	Cachd1	cache domain containing 1	NP_001178687 /// XP_001056642 /// XP_233227	NM_001191758 /// XM_001056642 /// XM_233227
1384160_at	Synpo2	synaptopodin 2	NP_001178892 /// XP_001074385 /// XP_575030	NM_001191963 /// XM_001074385 /// XM_575030
1384229_at	Gnal	Guanine nucleotide binding protein, alpha stimulating, olfactory type	NP_001178765 /// XP_001060701 /// XP_001060758 /// XP_002728601 /// XP_341627	NM_001191836 /// XM_001060701 /// XM_001060758 /// XM_002728555 /// XM_341626
1384239_at	Tbc1d8	TBC1 domain family, member 8	NP_001177996 /// XP_001055799	NM_001191067 /// XM_001055799
1384293_at	Ncor1	nuclear receptor co-repressor 1	XP_001077495 /// XP_577103	XM_001077495 /// XM_577103
1384332_at	---	---	---	---
1384339_s_at	Csnk2a1	casein kinase 2, alpha 1 polypeptide	NP_446276	NM_053824
1384363_at	Sbds	Shwachman-Bodian-Diamond syndrome homolog (human)	NP_001008290	NM_001008289
1384475_at	LOC100362836	rCG49027-like	XP_002726928 /// XP_002729827	XM_002726882 /// XM_002729781
1384604_at	---	---	---	---
1384613_at	---	---	---	---
1384632_at	Pfkm	phosphofructokinase, muscle	NP_113903	NM_031715
1384665_at	---	---	---	---
1384669_at	---	---	---	---
1384737_at	---	---	---	---
1384766_a_at	Phf14	PHD finger protein 14	NP_001103962	NM_001110492
1384844_at	Ankrd13b	ankyrin repeat domain 13B	XP_001080794 /// XP_340855	XM_001080794 /// XM_340854
1384866_at	Entpd3	ectonucleoside triphosphate diphosphohydrolase 3	NP_835207	NM_178106
1384916_at	---	---	---	---
1384960_at	Cftr	cystic fibrosis transmembrane conductance regulator homolog (human)	NP_113694	NM_031506
1384974_at	LOC691024	similar to Protein C9orf25 homolog	NP_001103086	NM_001109616
1384983_at	Zdhhc5	zinc finger, DHHC-type containing 5	NP_001034427	NM_001039338
1385017_at	LOC100366023	Zinc finger protein 770-like	XP_002726256	XM_002726210
1385022_at	RGD1563309	similar to diacylglycerol kinase, delta 130kDa isoform 1	XP_001065445 /// XP_347259	XM_001065445 /// XM_347258
1385057_at	---	---	---	---
1385100_at	---	---	---	---
1385114_at	RGD1564048	similar to Protein C20orf46	XP_001060786 /// XP_575260	XM_001060786 /// XM_575260
1385270_s_at	LOC100363782 /// Rab1b	RAB1B, member RAS oncogene family-like /// RAB1B, member RAS oncogene family	NP_001103449 /// XP_002727643	NM_001109979 /// XM_002727597
1385273_at	---	---	---	---
1385289_at	---	---	---	---
1385339_at	---	---	---	---
1385370_at	Fam71e1	family with sequence similarity 71, member E1	XP_001077811 /// XP_341848	XM_001077811 /// XM_341847
1385378_at	Dock9	dedicator of cytokinesis 9	NP_001099229	NM_001105759
1385408_at	Mga	MAX gene associated	XP_002726261 /// XP_575215	XM_002726215 /// XM_575215
1385430_at	Lims1	LIM and senescent cell antigen-like domains 1	NP_001138928	NM_001145456
1385494_at	---	---	---	---
1385621_at	Fam48a	family with sequence similarity 48, member A	NP_001014192	NM_001014170
1385625_at	Efemp2 /// LOC100365465	EGF-containing fibulin-like extracellular matrix protein 2 /// EGF-containing fibulin-like extracellular matrix protein 2-like	NP_001005907 /// XP_002725818	NM_001005907 /// XM_002725772
1385649_at	Itga5	integrin, alpha 5 (fibronectin receptor, alpha polypeptide)	NP_001101588	NM_001108118
1385663_at	Usp13	ubiquitin specific protease 13 (isopeptidase T-3)	NP_001101135	NM_001107665
1385757_at	---	---	---	---
1385783_at	Wwc2	WW and C2 domain containing 2	NP_001102581	NM_001109111
1385806_at	---	---	---	---
1385809_at	Fastkd5	FAST kinase domains 5	---	XR_085786 /// XR_086207
1385905_at	Hnrnpf	Heterogeneous nuclear ribonucleoprotein F	NP_001032362 /// NP_001032363 /// NP_001032364 /// NP_071792	NM_001037285 /// NM_001037286 /// NM_001037287 /// NM_022397
1386229_at	Cir1	corepressor interacting with RBPJ, 1	NP_001007800	NM_001007799
1386461_at	---	---	---	---
1386474_at	---	---	---	---
1386529_at	---	---	---	---
1386540_at	---	---	---	---
1386547_at	Tanc2	tetratricopeptide repeat, ankyrin repeat and coiled-coil containing 2	NP_001178582 /// XP_001081577 /// XP_221028	NM_001191653 /// XM_001081577 /// XM_221028
1386569_at	---	---	---	---
1386656_at	---	---	---	---
1386882_at	Dynlt1	dynein light chain Tctex-type 1	NP_112608	NM_031318
1386898_at	Hspe1	heat shock protein 1 (chaperonin 10)	NP_037098	NM_012966
1386911_at	Atp1a2	ATPase, Na+/K+ transporting, alpha 2 polypeptide	NP_036637	NM_012505
1386960_at	Slc37a4	solute carrier family 37 (glucose-6-phosphate transporter), member 4	NP_113777	NM_031589
1387021_at	Zmat3	zinc finger, matrin type 3	NP_071993	NM_022548
1387029_at	Cfh	complement factor H	NP_569093	NM_130409
1387110_at	Nrd1	nardilysin 1 (N-arginine dibasic convertase)	NP_037125	NM_012993
1387152_at	Nrbf2	nuclear receptor binding factor 2	NP_071522	NM_022186
1387157_at	Pmfbp1	polyamine modulated factor 1 binding protein 1	NP_599220	NM_134393
1387232_at	Bmp4	bone morphogenetic protein 4	NP_036959	NM_012827
1387240_at	Rdh7	retinol dehydrogenase 7	NP_598227	NM_133543
1387321_at	Atp1b4	ATPase, (Na+)/K+ transporting, beta 4 polypeptide	NP_445833	NM_053381
1387444_at	Ptprh	protein tyrosine phosphatase, receptor type, H	NP_001178874 /// XP_001071263 /// XP_574357	NM_001191945 /// XM_001071263 /// XM_574357
1387607_at	Npffr2	neuropeptide FF receptor 2	NP_076470	NM_023980
1387618_at	Bcl2l10	BCL2-like 10 (apoptosis facilitator)	NP_446185	NM_053733
1387687_at	Igsf6	immunoglobulin superfamily, member 6	NP_598226	NM_133542
1387732_at	Mterf	mitochondrial transcription termination factor	NP_445951	NM_053499
1387746_at	Olr414	olfactory receptor 414	NP_064491	NM_020106
1387789_at	Erg	v-ets erythroblastosis virus E26 oncogene homolog (avian)	NP_596888	NM_133397
1387810_at	Keap1	Kelch-like ECH-associated protein 1	NP_476493	NM_057152
1387847_at	Gpr98	G protein-coupled receptor 98	XP_001063571 /// XP_002725940	XM_001063571 /// XM_002725894
1387919_at	Mfn2	mitofusin 2	NP_570964	NM_130894
1387936_at	Sult2a2	sulfotransferase family 2A, dehydroepiandrosterone (DHEA)-preferring, member 2	NP_001020302	NM_001025131
1388007_x_at	Amelx	amelogenin X chromosome	NP_062027	NM_019154
1388119_at	Hnrnpa3	heterogeneous nuclear ribonucleoprotein A3	NP_001104764 /// NP_001104765 /// NP_937765	NM_001111294 /// NM_001111295 /// NM_198132
1388135_at	Rpa2	replication protein A2	NP_067593	NM_021582
1388144_at	Bfsp1	beaded filament structural protein 1	NP_113743	NM_031555
1388161_at	Adam10	ADAM metallopeptidase domain 10	XP_001054737 /// XP_217197	XM_001054737 /// XM_217197
1388337_at	Np	nucleoside phosphorylase	NP_001099501	NM_001106031
1388363_at	Raly	RNA binding protein, autoantigenic (hnRNP-associated with lethal yellow homolog (mouse))	NP_001011958	NM_001011958
1388394_at	Aars	alanyl-tRNA synthetase	NP_001093987	NM_001100517
1388479_at	---	---	---	---
1388483_at	Cfl2	cofilin 2, muscle	NP_001102452	NM_001108982
1388493_at	Ecop	EGFR-coamplified and overexpressed protein	NP_001102100	NM_001108630
1388550_at	Rad23b	RAD23 homolog B (S. cerevisiae)	NP_001020446	NM_001025275
1388560_at	Wdr77	WD repeat domain 77	NP_001008771	NM_001008771
1388585_at	---	---	---	---
1388615_at	Rap1a	RAP1A, member of RAS oncogene family	NP_001005765	NM_001005765
1388625_at	Ints10	integrator complex subunit 10	NP_001127888	NM_001134416
1388687_at	Dhdds	dehydrodolichyl diphosphate synthase	NP_001011978	NM_001011978
1388691_at	Ubqln4	ubiquilin 4	NP_001101158	NM_001107688
1388715_at	Gars	glycyl-tRNA synthetase	XP_001061006 /// XP_216152	XM_001061006 /// XM_216152
1388929_at	---	---	---	---
1389144_at	Commd6	COMM domain containing 6	NP_001102575	NM_001109105
1389147_at	---	---	---	---
1389158_at	---	---	---	---
1389187_at	---	---	---	---
1389217_at	Rfng	RFNG O-fucosylpeptide 3-beta-N-acetylglucosaminyltransferase	NP_068621	NM_021849
1389262_at	---	---	---	---
1389292_at	Rab18	RAB18, member RAS oncogene family	NP_001012486	NM_001012468
1389305_at	Anxa4	annexin A4	NP_077069	NM_024155
1389361_at	Cluap1	clusterin associated protein 1	NP_001014247	NM_001014225
1389380_at	Fpgs	folylpolyglutamate synthase	NP_001139597	NM_001146125
1389442_at	---	---	---	---
1389481_at	RGD735065	similar to GI:13385412-like protein splice form I	NP_955411	NM_199379
1389603_at	---	---	---	---
1389617_at	Elk3	ELK3, member of ETS oncogene family	NP_001102213	NM_001108743
1389639_at	RGD1565350	Similar to Shb protein	XP_002726568 /// XP_002729523	XM_002726522 /// XM_002729477
1389782_at	RGD1305587	similar to RIKEN cDNA 2010107G23	NP_001120924	NM_001127452
1389791_at	Cln8	ceroid-lipofuscinosis, neuronal 8	NP_001007687	NM_001007686
1389858_at	Tk1	thymidine kinase 1, soluble	NP_434687	NM_052800
1389868_at	RGD1564560	similar to RCK	NP_001102762	NM_001109292
1389869_at	Sssca1	Sjogren's syndrome/scleroderma autoantigen 1 homolog (human)	NP_001103007	NM_001109537
1389887_at	---	---	---	---
1390036_at	Slc16a6	solute carrier family 16, member 6 (monocarboxylic acid transporter 7)	NP_942055	NM_198760
1390057_at	---	---	---	---
1390061_at	Tnnt2	Troponin T type 2 (cardiac)	NP_036808	NM_012676
1390129_at	---	---	---	---
1390218_at	Meaf6	MYST/Esa1-associated factor 6	NP_001107256 /// XP_001057055 /// XP_002729575 /// XP_342913	NM_001113784 /// XM_001057055 /// XM_002729529 /// XM_342912
1390297_at	Zc3h14	zinc finger CCCH type containing 14	NP_001029123 /// NP_620275	NM_001033951 /// NM_138920
1390347_at	---	---	---	---
1390364_at	---	---	---	---
1390392_at	Tmem185b	transmembrane protein 185B	NP_001178597 /// XP_001053834 /// XP_002724895 /// XP_002728039 /// XP_222559	NM_001191668 /// XM_001053834 /// XM_002724849 /// XM_002727993 /// XM_222559
1390397_at	Tmem90b	transmembrane protein 90B	NP_001020191	NM_001025020
1390408_at	Hccs	holocytochrome c synthetase	NP_001178661 /// XP_001065465 /// XP_228867	NM_001191732 /// XM_001065465 /// XM_228867
1390452_at	Epb4.1l1	erythrocyte protein band 4.1-like 1	NP_067713 /// NP_742087	NM_021681 /// NM_172090
1390467_at	---	---	---	---
1390573_a_at	Nfatc4	nuclear factor of activated T-cells, cytoplasmic, calcineurin-dependent 4	NP_001100734	NM_001107264
1390594_at	A2bp1	Ataxin 2 binding protein 1	NP_001100444	NM_001106974
1390598_at	---	---	---	---
1390663_at	---	---	---	---
1390672_at	Rprm	reprimo, TP53 dependent G2 arrest mediator candidate	NP_001037741	NM_001044276
1390800_a_at	Cav2 /// LOC100362824	caveolin 2 /// caveolin 2-like	NP_571989 /// XP_002730209	NM_131914 /// XM_002730163
1390811_at	Wdr8	WD repeat domain 8	NP_001014284	NM_001014262
1390815_at	Cnnm1	Cyclin M1	NP_001101063	NM_001107593
1390868_at	RGD1308695	similar to RIKEN cDNA 1200016B10	NP_001099430	NM_001105960
1390871_at	Tcerg1	transcription elongation regulator 1	NP_001100860	NM_001107390
1390981_at	---	---	---	---
1390985_at	---	---	---	---
1390987_at	---	---	---	---
1391088_at	Cdh11	cadherin 11	NP_445844	NM_053392
1391141_at	---	---	---	---
1391215_at	---	---	---	---
1391237_at	---	---	---	---
1391272_at	Wfdc6a	WAP four-disulfide core domain 6A	XP_001062561 /// XP_002726341	XM_001062561 /// XM_002726295
1391291_at	---	---	---	---
1391312_at	Inpp5f	inositol polyphosphate-5-phosphatase F	NP_001101024	NM_001107554
1391327_at	LOC301193 /// LOC363434 /// LOC501251 /// LOC690665 /// LOC691569	similar to Discs large homolog 5 (Placenta and prostate DLG) (Discs large protein P-dlg) /// similar to Discs large homolog 5 (Placenta and prostate DLG) (Discs large protein P-dlg) /// similar to Discs large homolog 5 (Placenta and prostate DLG) (Discs large protein P-dlg) /// similar to Discs large homolog 5 (Placenta and prostate DLG) (Discs large protein P-dlg) /// similar to Discs large homo…	XP_001062005 /// XP_001078865 /// XP_002727367 /// XP_236873 /// XP_343757 /// XP_576670	XM_001062005 /// XM_001078865 /// XM_002727321 /// XM_236873 /// XM_343756 /// XM_576670
1391394_s_at	Pdgfrb	platelet derived growth factor receptor, beta polypeptide	NP_113713	NM_031525
1391408_a_at	LOC684996	similar to chromosome 7 open reading frame 11	NP_001102922	NM_001109452
1391477_at	---	---	---	---
1391488_at	---	---	---	---
1391528_at	Adnp2	ADNP homeobox 2	NP_001120845	NM_001127373
1391542_at	---	---	---	---
1391555_at	---	---	---	---
1391604_at	Ncapd3	non-SMC condensin II complex, subunit D3	NP_001029172	NM_001034000
1391622_at	LOC681335	Hypothetical protein LOC681335	XP_001061311	XM_001061311
1391671_at	Sema4d	Sema domain, immunoglobulin domain (Ig), transmembrane domain (TM) and short cytoplasmic domain, (semaphorin) 4D	NP_001164034 /// XP_001053912 /// XP_225215	NM_001170563 /// XM_001053912 /// XM_225215
1391695_at	---	---	---	---
1391837_at	RGD1565705	similar to chr2 synaptotagmin	XP_002726895 /// XP_002729789	XM_002726849 /// XM_002729743
1391850_at	---	---	---	---
1391888_at	Adarb1	adenosine deaminase, RNA-specific, B1	NP_001104525 /// NP_001104526 /// NP_001104527 /// NP_037026	NM_001111055 /// NM_001111056 /// NM_001111057 /// NM_012894
1391913_at	---	---	---	---
1391943_at	---	---	---	---
1391953_at	Msx2	msh homeobox 2	NP_037114	NM_012982
1392043_at	---	---	---	---
1392080_at	---	---	---	---
1392159_at	---	---	---	---
1392200_a_at	Fam132a	family with sequence similarity 132, member A	NP_001101470	NM_001108000
1392219_at	---	---	---	---
1392226_at	---	---	---	---
1392242_at	---	---	---	---
1392284_at	---	---	---	---
1392424_at	---	---	---	---
1392494_at	LOC499331	similar to hypothetical protein D030056L22	NP_001019464	NM_001024293
1392532_at	Kif2a	Kinesin family member 2A	XP_001065116 /// XP_001065173 /// XP_002729050 /// XP_345151	XM_001065116 /// XM_001065173 /// XM_002729004 /// XM_345150
1392614_at	Fam126b	family with sequence similarity 126, member B	NP_001020881	NM_001025710
1392812_at	---	---	---	---
1392820_at	---	---	---	---
1392911_at	---	---	---	---
1392922_at	---	---	---	---
1392936_at	Rbm25 /// RGD1565486	RNA binding motif protein 25 /// similar to RNA binding motif protein 25	NP_001102454 /// XP_001079014 /// XP_573045	NM_001108984 /// XM_001079014 /// XM_573045
1392978_at	Slc25a28	solute carrier family 25, member 28	NP_001102985	NM_001109515
1393004_at	---	---	---	---
1393014_at	Lsm12	LSM12 homolog (S. cerevisiae)	NP_001099313	NM_001105843
1393073_at	---	---	---	---
1393135_at	---	---	---	---
1393148_at	Gpr137b	G protein-coupled receptor 137B	NP_001099448	NM_001105978
1393158_at	Cenpq	centromere protein Q	NP_001014237	NM_001014215
1393168_at	---	---	---	---
1393170_at	RGD1561431	similar to homeobox-containing transcription factor	XP_001058923 /// XP_002729357	XM_001058923 /// XM_002729311
1393239_at	---	---	---	---
1393255_at	LOC100363236	keratin associated protein 13-like	XP_002727898	XM_002727852
1393261_at	---	---	---	---
1393428_at	---	---	---	---
1393580_at	LOC691543	hypothetical protein LOC691543	NP_001103115	NM_001109645
1393623_at	---	---	---	---
1393746_at	---	---	---	---
1393770_at	---	---	---	---
1393805_at	Spsb1	splA/ryanodine receptor domain and SOCS box containing 1	NP_001101464	NM_001107994
1393869_at	---	---	---	---
1393872_at	Sel1l3	Sel-1 suppressor of lin-12-like 3 (C. elegans)	XP_001055920 /// XP_341224	XM_001055920 /// XM_341223
1393910_at	Fam13a1	family with sequence similarity 13, member A1	NP_001094332 /// XP_001060651 /// XP_342703	NM_001100862 /// XM_001060651 /// XM_342702
1393988_at	---	---	---	---
1394134_at	Dock8	dedicator of cytokinesis 8	NP_001032882	NM_001037793
1394253_at	Eef2k	Eukaryotic elongation factor-2 kinase	NP_037079	NM_012947
1394340_at	Inpp1	inositol polyphosphate-1-phosphatase	NP_001012131	NM_001012131
1394342_at	---	---	---	---
1394454_at	---	---	---	---
1394485_at	---	---	---	---
1394501_at	Siglec10	sialic acid binding Ig-like lectin 10	NP_001099720	NM_001106250
1394510_at	---	---	---	---
1394524_at	LOC688495	hypothetical protein LOC688495	NP_001128724	NM_001135252
1394537_at	Prickle3	prickle homolog 3 (Drosophila)	NP_001014132	NM_001014110
1394598_at	---	---	---	---
1394620_at	---	---	---	---
1394625_at	Tmem144	transmembrane protein 144	NP_001102021	NM_001108551
1394675_at	---	---	---	---
1394677_at	---	---	---	---
1394766_at	---	---	---	---
1394806_at	Nccrp1	non-specific cytotoxic cell receptor protein 1 homolog (zebrafish)	NP_001127978	NM_001134506
1394842_at	Tmem19	transmembrane protein 19	NP_954529	NM_199098
1394846_at	---	---	---	---
1394923_at	LOC100364151	nuclear receptor interacting protein 2-like	XP_002726501	XM_002726455
1394936_at	Ptdss2	phosphatidylserine synthase 2	NP_001099786	NM_001106316
1394939_at	Ppm1k	protein phosphatase 1K (PP2C domain containing)	NP_001101333	NM_001107863
1394942_at	---	---	---	---
1394980_at	Tmem56	transmembrane protein 56	NP_001129351	NM_001135879
1395021_at	---	---	---	---
1395037_at	Fhad1	forkhead-associated (FHA) phosphopeptide binding domain 1	NP_001037733	NM_001044268
1395045_at	Ndufa7	NADH dehydrogenase (ubiquinone) 1 alpha subcomplex, 7 (B14.5a)	NP_001100242	NM_001106772
1395054_at	Usp29	ubiquitin specific peptidase 29	NP_001101935	NM_001108465
1395074_at	Tdg	Thymine-DNA glycosylase	NP_446181	NM_053729
1395168_at	---	---	---	---
1395216_at	---	---	---	---
1395294_at	---	---	---	---
1395303_at	Rai12	Retinoic acid induced 12	NP_001001718	NM_001001718
1395323_x_at	---	---	---	---
1395333_at	Pmp2	peripheral myelin protein 2	NP_001102984	NM_001109514
1395355_at	---	---	---	---
1395376_at	Ddx11	DEAD/H (Asp-Glu-Ala-Asp/His) box polypeptide 11 (CHL1-like helicase homolog, S. cerevisiae)	XP_001070646 /// XP_237570	XM_001070646 /// XM_237570
1395410_at	Ppp2r3a	protein phosphatase 2 (formerly 2A), regulatory subunit B'', alpha	NP_001012202	NM_001012202
1395411_at	Naprt1	nicotinate phosphoribosyltransferase domain containing 1	NP_997492	NM_207609
1395415_at	---	---	---	---
1395448_at	Syde1	synapse defective 1, Rho GTPase, homolog 1 (C. elegans)	NP_001178805 /// XP_001077806 /// XP_343174	NM_001191876 /// XM_001077806 /// XM_343173
1395477_at	---	---	---	---
1395523_at	Rbmx	RNA binding motif protein, X-linked	NP_001020834	NM_001025663
1395525_at	Wwc2	WW and C2 domain containing 2	NP_001102581	NM_001109111
1395535_at	Fam98a	family with sequence similarity 98, member A	NP_001014095	NM_001014073
1395578_at	---	---	---	---
1395648_at	---	---	---	---
1395750_at	---	---	---	---
1395790_at	Zbtb33	zinc finger and BTB domain containing 33	NP_001102784	NM_001109314
1395842_at	---	---	---	---
1395897_at	---	---	---	---
1395899_at	---	---	---	---
1395900_at	Chtf8	CTF8, chromosome transmission fidelity factor 8 homolog (S. cerevisiae)	NP_001119967 /// NP_001181880	NM_001126495 /// NM_001194951
1395911_at	---	---	---	---
1395926_at	---	---	---	---
1395939_at	---	---	---	---
1395964_at	---	---	---	---
1396011_at	---	---	---	---
1396030_at	---	---	---	---
1396091_at	LOC687516	similar to zinc finger protein 146	XP_001078904	XM_001078904
1396102_at	---	---	---	---
1396137_at	Zer1	zer-1 homolog (C. elegans)	NP_001094177 /// XP_001065175 /// XP_001077108 /// XP_001077126 /// XP_242300	NM_001100707 /// XM_001065175 /// XM_001077108 /// XM_001077126 /// XM_242300
1396195_at	Ankrd13a	ankyrin repeat domain 13a	NP_001012148	NM_001012148
1396273_at	---	---	---	---
1396300_at	Afmid	arylformamidase	NP_001104836	NM_001111366
1396331_at	---	---	---	---
1396335_at	---	---	---	---
1396504_at	---	---	---	---
1396550_at	---	---	---	---
1396573_at	---	---	---	---
1396711_at	Obsl1	Obscurin-like 1	XP_001062053 /// XP_343600	XM_001062053 /// XM_343599
1396762_at	---	---	---	---
1396872_at	---	---	---	---
1396898_at	---	---	---	---
1397000_at	LOC680133	Similar to TBC1 domain family, member 8	NP_001177996 /// XP_001055799	NM_001191067 /// XM_001055799
1397034_at	---	---	---	---
1397073_at	---	---	---	---
1397107_at	---	---	---	---
1397116_at	---	---	---	---
1397167_at	---	---	---	---
1397221_s_at	Fas	Fas (TNF receptor superfamily, member 6)	NP_631933	NM_139194
1397239_at	---	---	---	---
1397306_at	Nin	ninein (GSK3B interacting protein)	NP_001100207	NM_001106737
1397463_at	Rab14	RAB14, member RAS oncogene family	NP_446041	NM_053589
1397525_at	---	---	---	---
1397722_at	---	---	---	---
1397732_at	---	---	---	---
1397902_at	Cox15	COX15 homolog, cytochrome c oxidase assembly protein (yeast)	NP_001028871	NM_001033699
1397975_at	---	---	---	---
1397991_at	---	---	---	---
1398032_at	---	---	---	---
1398064_at	---	---	---	---
1398103_at	---	---	---	---
1398168_at	---	---	---	---
1398320_at	Pfkfb2	6-phosphofructo-2-kinase/fructose-2,6-biphosphatase 2	NP_001029136 /// NP_001029137 /// NP_536725	NM_001033964 /// NM_001033965 /// NM_080477
1398398_at	Hoxa10	Homeo box A10	NP_001123350	NM_001129878
1398416_at	Rnasen	ribonuclease type III, nuclear	NP_001101125	NM_001107655
1398423_at	---	---	---	---
1398464_at	---	---	---	---
1398527_at	Aak1	AP2 associated kinase 1	NP_001166921 /// XP_001070331 /// XP_575594	NM_001173450 /// XM_001070331 /// XM_575594
1398534_at	---	---	---	---
1398571_x_at	LOC685249	hypothetical protein LOC685249	XP_001063008 /// XP_002725276	XM_001063008 /// XM_002725230
1398579_at	Eea1	early endosome antigen 1	NP_001101556	NM_001108086
1398715_at	Nmt2	N-myristoyltransferase 2	NP_997473	NM_207590
1398791_at	Txnrd1	thioredoxin reductase 1	NP_113802	NM_031614
1398820_at	Mylk2	myosin light chain kinase 2	NP_476557	NM_057209
1398825_at	Rab11b	RAB11B, member RAS oncogene family	NP_116006	NM_032617
1398845_at	Eif5	eukaryotic translation initiation factor 5	NP_064460	NM_020075
1398862_at	Atp2a2	ATPase, Ca++ transporting, cardiac muscle, slow twitch 2	NP_001103609 /// NP_001104293	NM_001110139 /// NM_001110823 /// NR_027839
1399012_at	Tmem59	transmembrane protein 59	NP_001132937	NM_001139465
1399093_at	---	---	---	---
