# Supplementary material for: Mitochondrial Biogenesis Drives a Vicious Cycle of Metabolic Insufficiency and Mitochondrial DNA Deletion Mutation Accumulation in Aged Rat Skeletal Muscle Fibers
Source: PLoS One. 2013 Mar 13;8(3):e59006. doi: 10.1371/journal.pone.0059006 (PMC3596334; doi:10.1371/journal.pone.0059006)
Supplement: Table S3 — Gene Ontology terms enriched in ETS abnormal Fibers. (XLSX) [file pone.0059006.s005.xlsx]

## Sheet: GO BP-ETS abnormal
Term	PValue
GO:0065007~biological regulation	0.00537426
GO:0050789~regulation of biological process	0.00621587
GO:0001505~regulation of neurotransmitter levels	0.00623321
GO:0019222~regulation of metabolic process	0.00985361
GO:0006721~terpenoid metabolic process	0.0107064
GO:0019216~regulation of lipid metabolic process	0.0112324
GO:0006720~isoprenoid metabolic process	0.0113825
GO:0051445~regulation of meiotic cell cycle	0.018127
GO:0060445~branching involved in salivary gland morphogenesis	0.0184864
GO:0060627~regulation of vesicle-mediated transport	0.0185269
GO:0050794~regulation of cellular process	0.0204056
GO:0033036~macromolecule localization	0.0231422
GO:0051649~establishment of localization in cell	0.023218
GO:0044241~lipid digestion	0.0241733
GO:0010561~negative regulation of glycoprotein biosynthetic process	0.0241733
GO:0043550~regulation of lipid kinase activity	0.024638
GO:0006996~organelle organization	0.0251194
GO:0080090~regulation of primary metabolic process	0.0285533
GO:0001523~retinoid metabolic process	0.0303912
GO:0016101~diterpenoid metabolic process	0.0303912
GO:0060255~regulation of macromolecule metabolic process	0.031228
GO:0050790~regulation of catalytic activity	0.0321319
GO:0048523~negative regulation of cellular process	0.0333608
GO:0045184~establishment of protein localization	0.0357639
GO:0019218~regulation of steroid metabolic process	0.0376231
GO:0006469~negative regulation of protein kinase activity	0.0380278
GO:0042984~regulation of amyloid precursor protein biosynthetic process	0.03853
GO:0051054~positive regulation of DNA metabolic process	0.0401709
GO:0006605~protein targeting	0.0402445
GO:0006836~neurotransmitter transport	0.040825
GO:0010559~regulation of glycoprotein biosynthetic process	0.0409121
GO:0051146~striated muscle cell differentiation	0.0413033
GO:0007049~cell cycle	0.0413945
GO:0001763~morphogenesis of a branching structure	0.0452784
GO:0048002~antigen processing and presentation of peptide antigen	0.0456085
GO:0007269~neurotransmitter secretion	0.0458458
GO:0065009~regulation of molecular function	0.0462634
GO:0048519~negative regulation of biological process	0.0462769
GO:0016197~endosome transport	0.0468267
GO:0015031~protein transport	0.0476119
GO:0019748~secondary metabolic process	0.05096
GO:0007431~salivary gland development	0.0515275
GO:0045740~positive regulation of DNA replication	0.0515275
GO:0033673~negative regulation of kinase activity	0.0516892
GO:0022612~gland morphogenesis	0.0516892
GO:0045667~regulation of osteoblast differentiation	0.0519074
GO:0031324~negative regulation of cellular metabolic process	0.0530843
GO:0031323~regulation of cellular metabolic process	0.055311
GO:0008104~protein localization	0.0557732
GO:0009892~negative regulation of metabolic process	0.0567213
GO:0042692~muscle cell differentiation	0.0573827
GO:0048872~homeostasis of number of cells	0.0598121
GO:0051181~cofactor transport	0.061358
GO:0007498~mesoderm development	0.0630401
GO:0009889~regulation of biosynthetic process	0.0650073
GO:0019935~cyclic-nucleotide-mediated signaling	0.0660189
GO:0046034~ATP metabolic process	0.0660189
GO:0045165~cell fate commitment	0.0677664
GO:0051348~negative regulation of transferase activity	0.0682266
GO:0055007~cardiac muscle cell differentiation	0.0711077
GO:0045669~positive regulation of osteoblast differentiation	0.0711077
GO:0010605~negative regulation of macromolecule metabolic process	0.0726819
GO:0034199~activation of protein kinase A activity	0.0730433
GO:0042573~retinoic acid metabolic process	0.0730433
GO:0006163~purine nucleotide metabolic process	0.0733024
GO:0048285~organelle fission	0.0752627
GO:0043086~negative regulation of catalytic activity	0.0767187
GO:0006776~vitamin A metabolic process	0.0804044
GO:0019933~cAMP-mediated signaling	0.0825805
GO:0002474~antigen processing and presentation of peptide antigen via MHC class I	0.0856334
GO:0009144~purine nucleoside triphosphate metabolic process	0.0883683
GO:0002252~immune effector process	0.0883683
GO:0017157~regulation of exocytosis	0.0891957
GO:0051641~cellular localization	0.0901101
GO:0007435~salivary gland morphogenesis	0.0902695
GO:0060341~regulation of cellular localization	0.0915325
GO:0030324~lung development	0.0930283
GO:0046903~secretion	0.0942767
GO:0032925~regulation of activin receptor signaling pathway	0.0945145
GO:0051049~regulation of transport	0.0951279
GO:0016043~cellular component organization	0.0975879
