# Supplementary material for: Mitochondrial Biogenesis Drives a Vicious Cycle of Metabolic Insufficiency and Mitochondrial DNA Deletion Mutation Accumulation in Aged Rat Skeletal Muscle Fibers
Source: PLoS One. 2013 Mar 13;8(3):e59006. doi: 10.1371/journal.pone.0059006 (PMC3596334; doi:10.1371/journal.pone.0059006)
Supplement: Table S4 — Gene Ontology terms enriched in Control Fibers. (XLSX) [file pone.0059006.s006.xlsx]

## Sheet: GO BP-Control
Term	PValue
GO:0031000~response to caffeine	0.000860845
GO:0014074~response to purine	0.00155356
GO:0003008~system process	0.00322155
GO:0042592~homeostatic process	0.00630945
GO:0006936~muscle contraction	0.00962857
GO:0002244~hemopoietic progenitor cell differentiation	0.00969741
GO:0042221~response to chemical stimulus	0.0100863
GO:0050896~response to stimulus	0.0114343
GO:0048738~cardiac muscle tissue development	0.0117092
GO:0007610~behavior	0.0119838
GO:0007167~enzyme linked receptor protein signaling pathway	0.0123049
GO:0019725~cellular homeostasis	0.0134341
GO:0014070~response to organic cyclic substance	0.0142822
GO:0048878~chemical homeostasis	0.0152468
GO:0007626~locomotory behavior	0.0156142
GO:0048534~hemopoietic or lymphoid organ development	0.0162256
GO:0050801~ion homeostasis	0.0164525
GO:0007178~transmembrane receptor protein serine/threonine kinase signaling pathway	0.0166776
GO:0010033~response to organic substance	0.0191239
GO:0003012~muscle system process	0.0192533
GO:0003014~renal system process	0.0205499
GO:0007006~mitochondrial membrane organization	0.0205499
GO:0010039~response to iron ion	0.0207662
GO:0048536~spleen development	0.0207662
GO:0030155~regulation of cell adhesion	0.0218779
GO:0033555~multicellular organismal response to stress	0.0226804
GO:0006895~Golgi to endosome transport	0.0233937
GO:0002520~immune system development	0.023722
GO:0006396~RNA processing	0.0253431
GO:0060048~cardiac muscle contraction	0.0280919
GO:0055082~cellular chemical homeostasis	0.0281447
GO:0048070~regulation of pigmentation during development	0.0304694
GO:0002320~lymphoid progenitor cell differentiation	0.0304694
GO:0030097~hemopoiesis	0.0327743
GO:0045637~regulation of myeloid cell differentiation	0.0329732
GO:0051649~establishment of localization in cell	0.0331085
GO:0050877~neurological system process	0.0352282
GO:0051726~regulation of cell cycle	0.0357645
GO:0065008~regulation of biological quality	0.0364141
GO:0007611~learning or memory	0.0364328
GO:0032868~response to insulin stimulus	0.0364328
GO:0009719~response to endogenous stimulus	0.0367775
GO:0016070~RNA metabolic process	0.0373789
GO:0007005~mitochondrion organization	0.0377453
GO:0021510~spinal cord development	0.0408789
GO:0001952~regulation of cell-matrix adhesion	0.0413105
GO:0043434~response to peptide hormone stimulus	0.0423388
GO:0031399~regulation of protein modification process	0.0435142
GO:0006873~cellular ion homeostasis	0.0440835
GO:0060326~cell chemotaxis	0.04446
GO:0051716~cellular response to stimulus	0.04562
GO:0048265~response to pain	0.0462982
GO:0003015~heart process	0.0462982
GO:0060047~heart contraction	0.0462982
GO:0021515~cell differentiation in spinal cord	0.0462982
GO:0007346~regulation of mitotic cell cycle	0.0490313
GO:0006397~mRNA processing	0.0507053
GO:0043069~negative regulation of programmed cell death	0.0512981
GO:0055080~cation homeostasis	0.0519246
GO:0060548~negative regulation of cell death	0.0529827
GO:0048266~behavioral response to pain	0.0558132
GO:0019359~nicotinamide nucleotide biosynthetic process	0.0558132
GO:0022607~cellular component assembly	0.0560085
GO:0002761~regulation of myeloid leukocyte differentiation	0.056222
GO:0055008~cardiac muscle tissue morphogenesis	0.0571153
GO:0060415~muscle tissue morphogenesis	0.0571153
GO:0051641~cellular localization	0.0582901
GO:0048872~homeostasis of number of cells	0.0589337
GO:0006461~protein complex assembly	0.0596963
GO:0070271~protein complex biogenesis	0.0596963
GO:0032268~regulation of cellular protein metabolic process	0.0606034
GO:0051899~membrane depolarization	0.0649029
GO:0042060~wound healing	0.0664606
GO:0051179~localization	0.0672432
GO:0032049~cardiolipin biosynthetic process	0.0696682
GO:0006655~phosphatidylglycerol biosynthetic process	0.0696682
GO:0051234~establishment of localization	0.0703265
GO:0051246~regulation of protein metabolic process	0.0704074
GO:0050890~cognition	0.0709924
GO:0002376~immune system process	0.0711776
GO:0009725~response to hormone stimulus	0.0716924
GO:0030217~T cell differentiation	0.0719936
GO:0065003~macromolecular complex assembly	0.0746066
GO:0006810~transport	0.0757083
GO:0042110~T cell activation	0.0759468
GO:0010035~response to inorganic substance	0.0768104
GO:0044085~cellular component biogenesis	0.0779041
GO:0043933~macromolecular complex subunit organization	0.0814456
GO:0060537~muscle tissue development	0.0817209
GO:0033077~T cell differentiation in the thymus	0.0819275
GO:0006885~regulation of pH	0.0819275
GO:0043066~negative regulation of apoptosis	0.0831475
GO:0002682~regulation of immune system process	0.0837687
GO:0019882~antigen processing and presentation	0.08422
GO:0042391~regulation of membrane potential	0.0854406
GO:0046907~intracellular transport	0.0861039
GO:0019363~pyridine nucleotide biosynthetic process	0.0861729
GO:0050885~neuromuscular process controlling balance	0.0887473
GO:0016050~vesicle organization	0.0894432
GO:0051188~cofactor biosynthetic process	0.0918529
GO:0022900~electron transport chain	0.0928906
GO:0007507~heart development	0.0963945
